# Supplementary material for: Compartment-specific microbial communities highlight the ecological roles of fungi in a subtropical seagrass ecosystem
Source: Appl Environ Microbiol. 2025 Jul 2;91(7):e00606-25. doi: 10.1128/aem.00606-25 (PMC12285264; doi:10.1128/aem.00606-25)
Supplement: Table S2 — Proportion of each OTU belonging to the family Vibrionaceae. [file aem.00606-25-s0003.xlsx]

## Sheet: Sheet1
Table S2 Proportion of each Operational Taxonomic Unit (OTU) belonging to the family Vibrionaceae
OTU	Family	Genus	Sum	Percentage	m1_bk_1a	m1_bk_1b	m1_bk_1c	m1_bk_2a	m1_bk_2b	m1_bk_2c	m1_bk_3a	m1_bk_3b	m1_bk_3c	m1_lf_1a	m1_lf_1b	m1_lf_1c	m1_lf_2a	m1_lf_2b	m1_lf_2c	m1_lf_3a	m1_lf_3b	m1_lf_3c	m1_lp_1a	m1_lp_1b	m1_lp_1c	m1_lp_2a	m1_lp_2b	m1_lp_2c	m1_lp_3a	m1_lp_3b	m1_lp_3c	m1_rp_1a	m1_rp_1b	m1_rp_1c	m1_rp_2a	m1_rp_2b	m1_rp_2c	m1_rp_3a	m1_rp_3b	m1_rp_3c	m1_rt_1a	m1_rt_1b	m1_rt_1c	m1_rt_2a	m1_rt_2b	m1_rt_2c	m1_rt_3a	m1_rt_3b	m1_rt_3c
c1244b49f9e6969be171225f16de3758	f__Vibrionaceae	g__Vibrio	77436	0.492401	5	14	10	21	10	24	23	3	3	29	93	12	107	79	61	48	101	75	140	263	213	476	371	506	272	212	345	46	37	35	35	29	63	12	16	18	478	548	234	999	183	141	109	116	57
5bad57fa3830c1d4c9ba79dbed27091b	f__Vibrionaceae	g__Vibrio	54887	0.349016	0	6	5	3	1	8	8	4	0	14	45	9	81	41	270	57	76	29	50	34	50	48	51	61	75	74	73	11	22	2	15	7	8	6	6	4	383	366	361	81	42	106	40	24	65
43bf2e05902a9f38eb400647f5b1e0a0	f__Vibrionaceae	g__Vibrio	12551	0.0798095	10	2	3	33	5	14	16	2	4	13	34	3	7	17	6	10	6	12	70	188	153	398	406	467	138	199	212	34	11	24	31	8	25	3	17	9	113	57	65	34	109	29	19	17	24
a68580e08c7ab43cdd39569be8a160f7	f__Vibrionaceae	g__Vibrio	9440	0.0600272	1	8	2	8	2	6	7	2	0	0	3	2	14	17	4	12	9	14	21	61	18	75	100	130	39	46	49	6	6	17	17	8	22	1	4	3	53	61	31	59	37	41	6	52	34
911647e7d9be32ca458ce0b26a6852ac	f__Vibrionaceae	g__Photobacterium	1920	0.0122089	1	1	0	3	1	0	1	0	0	0	1	1	2	4	0	3	0	2	3	10	7	21	6	4	17	6	11	1	4	10	4	4	6	1	4	5	15	10	16	3	19	15	1	5	4
0388bd15875ea27285a9b8485d8850f6	f__Vibrionaceae		780	0.00495988	2	0	0	2	0	0	0	0	0	3	2	0	3	2	0	0	0	0	1	11	7	8	13	5	50	11	20	4	0	0	0	0	0	0	1	0	3	1	5	0	0	0	0	0	0
a19bd0cd7cc6e3f2623ec6200616c9f2	f__Vibrionaceae	g__Thaumasiovibrio	95	0.000604087	0	0	0	0	0	0	0	0	0	0	0	0	0	0	0	0	0	0	0	0	2	0	0	0	0	0	0	0	0	1	2	0	2	1	0	2	0	0	0	0	1	0	0	0	0
cce7067c3c553898f8eb0809f42b08d3	f__Vibrionaceae	g__Vibrio	87	0.000553217	0	0	0	0	0	0	0	0	0	0	0	0	0	0	0	0	0	0	0	0	0	0	3	0	0	0	0	0	0	0	0	0	0	0	0	0	0	0	0	0	0	0	0	0	0
c22077e782675ae95be382fea715fd11	f__Vibrionaceae	g__Vibrio	5	3.17941e-05	0	0	0	0	0	0	0	0	0	0	0	0	0	0	0	0	0	0	0	0	0	0	0	0	0	0	0	0	0	0	0	0	0	0	0	0	0	0	0	0	0	0	0	0	0
b95229ce7207b6960ab916a15ba8d778	f__Vibrionaceae		4	2.54353e-05	0	0	0	0	0	0	0	0	0	0	0	0	0	0	0	0	0	0	0	0	0	0	0	0	0	0	0	0	0	0	0	0	0	0	0	0	0	0	0	0	0	0	0	0	0
1956fc23931c2b891a9a4010a91af73e	f__Vibrionaceae	g__Vibrio	3	1.90764e-05	0	0	0	0	0	0	0	0	0	0	0	0	0	0	0	0	0	0	0	0	0	0	0	0	0	0	0	0	0	0	0	0	0	0	0	0	0	0	0	0	0	0	0	0	0
31b9dde030b2b83a5b566c2fd1186c5e	f__Vibrionaceae	g__Vibrio	3	1.90764e-05	0	0	0	0	0	0	0	0	0	0	0	0	0	0	0	0	0	0	0	0	0	0	0	0	0	0	0	0	0	0	0	0	0	0	0	0	0	0	0	0	0	0	0	0	0
ff8b6d9303673cb358f776923b618a53	f__Vibrionaceae	g__Vibrio	3	1.90764e-05	0	0	0	0	0	0	0	0	0	0	0	0	0	0	0	0	0	0	0	0	0	0	0	0	0	0	0	0	0	0	0	0	0	0	0	0	0	0	0	0	0	0	0	0	0
001995ddd034e5ee37d4cec1cfd5f09e	f__Vibrionaceae		3	1.90764e-05	0	0	0	0	0	0	0	0	0	0	0	0	0	0	0	0	0	0	0	0	0	0	0	0	0	0	0	0	0	0	0	0	0	0	0	0	0	0	0	0	0	0	0	0	0
8250934ce38e57c70f501a66fdc787a8	f__Vibrionaceae	g__Vibrio	3	1.90764e-05	0	0	0	0	0	0	0	0	0	0	0	0	0	0	0	0	0	0	0	0	0	0	0	0	0	0	0	0	0	0	0	0	0	0	0	0	0	0	0	0	0	0	0	0	0
715246e1a29086f5d1a9200f1cc2b92f	f__Vibrionaceae		2	1.27176e-05	0	0	0	0	0	0	0	0	0	0	0	0	0	0	0	0	0	0	0	0	0	0	0	0	0	0	0	0	0	0	0	0	0	0	0	0	0	0	0	0	0	0	0	0	0
14ef70f1ab6fb0d5232e8de9e5ac558d	f__Vibrionaceae		2	1.27176e-05	0	0	0	0	0	0	0	0	0	0	0	0	0	0	0	0	0	0	0	0	0	0	0	0	0	0	0	0	0	0	0	0	0	0	0	0	0	0	0	0	0	0	0	0	0
a141b6e0cccf458d4940956061a7303a	f__Vibrionaceae		2	1.27176e-05	0	0	0	0	0	0	0	0	0	0	0	0	0	0	0	0	0	0	0	0	0	0	0	0	0	0	0	0	0	0	0	0	0	0	0	0	0	0	0	0	0	0	0	0	0
7fdece6d6d45007ccb9d420a0ea3fd1a	f__Vibrionaceae	g__Vibrio	2	1.27176e-05	0	0	0	0	0	0	0	0	0	0	0	0	0	0	0	0	0	0	0	0	0	0	0	0	0	0	0	0	0	0	0	0	0	0	0	0	0	0	0	0	0	0	0	0	0
a31dc66c09ccff78325f7b80b48523ee	f__Vibrionaceae		2	1.27176e-05	0	0	0	0	0	0	0	0	0	0	0	0	0	0	0	0	0	0	0	0	0	0	0	0	0	0	0	0	0	0	0	0	0	0	0	0	0	0	0	0	0	0	0	0	0
e8be09fcee62169a85738317a8b4364a	f__Vibrionaceae	g__Vibrio	2	1.27176e-05	0	0	0	0	0	0	0	0	0	0	0	0	0	0	0	0	0	0	0	0	0	0	0	0	0	0	0	0	0	0	0	0	0	0	0	0	0	0	0	0	0	0	0	0	0
58b37ae7bb233be4555db98bc8676d64	f__Vibrionaceae	g__Vibrio	1	6.35882e-06	0	0	0	0	0	0	0	0	0	0	0	0	0	0	0	0	0	0	0	0	0	0	0	0	0	0	0	0	0	0	0	0	0	0	0	0	0	0	0	0	0	0	0	0	0
c35209822bdd5b4c28374ada7839b162	f__Vibrionaceae	g__Vibrio	1	6.35882e-06	0	0	0	0	0	0	0	0	0	0	0	0	0	0	0	0	0	0	0	0	0	0	0	1	0	0	0	0	0	0	0	0	0	0	0	0	0	0	0	0	0	0	0	0	0
6d12108fb36b2dbda6a609369c08b5dc	f__Vibrionaceae		1	6.35882e-06	0	0	0	0	0	0	0	0	0	0	0	0	0	0	0	0	0	0	0	0	0	0	0	0	0	0	0	0	0	0	0	0	0	0	0	0	0	0	0	0	0	0	0	0	0
d75a55a4202c2652fc2d64a1c4bbf954	f__Vibrionaceae	g__Vibrio	1	6.35882e-06	0	0	0	0	0	0	0	0	0	0	0	0	0	0	0	0	0	0	0	0	0	0	0	0	0	0	0	0	0	0	0	0	0	0	0	0	0	0	0	0	0	0	0	0	0
d777d906ef5a3cbb3db1731b6bd48b29	f__Vibrionaceae	g__Vibrio	1	6.35882e-06	0	0	0	0	0	0	0	0	0	0	0	0	0	0	0	0	0	0	0	0	0	0	0	0	0	0	0	0	0	0	0	0	0	0	0	0	0	0	0	0	0	0	0	0	0
fc3276599b9279dcf662314a6ace3fa2	f__Vibrionaceae	g__Vibrio	1	6.35882e-06	0	0	0	0	0	0	0	0	0	0	0	0	0	0	0	0	0	0	0	0	0	0	0	0	0	0	0	0	0	0	0	0	0	0	0	0	0	0	0	0	0	0	0	0	0
83ba355f9b78878fbfc58e6c44361f33	f__Vibrionaceae		1	6.35882e-06	0	0	0	0	0	0	0	0	0	0	0	0	0	0	0	0	0	0	0	0	0	0	0	0	0	0	0	0	0	0	0	0	0	0	0	0	0	0	0	0	0	0	0	0	0
840955b4dbb8e0fddfcbdc7dc086460c	f__Vibrionaceae		1	6.35882e-06	0	0	0	0	0	0	0	0	0	0	0	0	0	0	0	0	0	0	0	0	0	0	0	0	0	0	0	0	0	0	0	0	0	0	0	0	0	0	0	0	0	0	1	0	0
866e8ebdb1a807121091e46805744d2d	f__Vibrionaceae		1	6.35882e-06	0	0	0	0	0	0	0	0	0	0	0	0	0	0	0	0	0	0	0	0	0	0	0	0	0	0	0	0	0	0	0	0	0	0	0	0	0	0	0	0	0	0	0	0	0
b4e5bc12e4f4827c86369885595db715	f__Vibrionaceae		1	6.35882e-06	0	0	0	0	0	0	0	0	0	0	0	0	0	0	0	0	0	0	0	0	0	0	0	0	0	0	0	0	0	0	0	0	0	0	0	0	0	0	0	0	0	0	0	0	0
f8207fdf6a682ca67292b9a1fa830881	f__Vibrionaceae		1	6.35882e-06	0	0	0	0	0	0	0	0	0	0	0	0	0	0	0	0	0	0	0	0	0	0	0	0	0	0	0	0	0	0	0	0	0	0	0	0	0	0	0	0	0	0	0	0	0
95b88dd454d1f84d5d8ff49a3d0a7c95	f__Vibrionaceae	g__Vibrio	1	6.35882e-06	0	0	0	0	0	0	0	0	0	0	0	0	0	0	0	0	0	0	0	0	0	0	0	0	0	0	0	0	0	0	0	0	0	0	0	0	0	0	0	0	0	0	0	0	0
8b648425d2401abb10045a91f5afd53c	f__Vibrionaceae	g__Vibrio	1	6.35882e-06	0	0	0	0	0	0	0	0	0	0	0	0	0	0	0	0	0	0	0	0	0	0	0	0	0	0	0	0	0	0	0	0	0	0	0	0	0	0	0	0	0	0	0	0	0
9ce8638f99509adff45b7c746418feb3	f__Vibrionaceae		1	6.35882e-06	0	0	0	0	0	0	0	0	0	0	0	0	0	0	0	0	0	0	0	0	0	0	0	0	0	0	0	0	0	0	0	0	0	0	0	0	0	0	0	0	0	0	0	0	0
8fc80f08fbddb11c3e49309a9cfad45c	f__Vibrionaceae	g__Vibrio	1	6.35882e-06	0	0	0	0	0	0	0	0	0	0	0	0	0	0	0	0	0	0	0	0	0	0	0	0	0	0	0	0	0	0	0	0	0	0	0	0	0	0	0	0	0	0	0	0	0
5f52c3a92ed276b8339487ce1d48843b	f__Vibrionaceae	g__Vibrio	1	6.35882e-06	0	0	0	0	0	0	0	0	0	0	0	0	0	0	0	0	0	0	0	0	0	0	0	0	0	0	0	0	0	0	0	0	0	0	0	0	0	0	0	0	0	0	0	0	0
dbc71e721091e6e2ebe65b616e5bed70	f__Vibrionaceae	g__Vibrio	1	6.35882e-06	0	0	0	0	0	0	0	0	0	0	0	0	0	0	0	0	0	0	0	0	0	0	0	0	0	0	0	0	0	0	0	0	0	0	0	0	0	0	0	0	0	0	0	0	0
bfe12401da014483fbe81cb5826bab6b	f__Vibrionaceae		1	6.35882e-06	0	0	0	0	0	0	0	0	0	0	0	0	0	0	0	0	0	0	0	0	0	0	0	0	0	0	0	0	0	0	0	0	0	0	0	0	0	0	0	0	0	0	0	0	0
84a47fe4a249e701651974736ec977bb	f__Vibrionaceae	g__Vibrio	1	6.35882e-06	0	0	0	0	0	0	0	0	0	0	0	0	0	0	0	0	0	0	0	0	0	0	0	0	0	0	0	0	0	0	0	0	0	0	0	0	0	0	0	0	0	0	0	0	0
f4d85cce94dd3d4582222d80df7671f5	f__Vibrionaceae	g__Vibrio	1	6.35882e-06	0	0	0	0	0	0	0	0	0	0	0	0	0	0	0	0	0	0	0	0	0	0	0	0	0	0	0	0	0	0	0	0	0	0	0	0	0	0	0	0	0	0	0	0	0
8f930ca236e954f4e8fbf125bfd78cef	f__Vibrionaceae		1	6.35882e-06	0	0	0	0	0	0	0	0	0	0	0	0	0	0	0	0	0	0	0	0	0	0	0	0	0	0	0	0	0	0	0	0	0	0	0	0	0	0	0	0	0	0	0	0	0
549b07f4377ab178a6677e315b8e78e6	f__Vibrionaceae	g__Vibrio	1	6.35882e-06	0	0	0	0	0	0	0	0	0	0	0	0	0	0	0	0	0	0	0	0	0	0	0	0	0	0	0	0	0	0	0	0	0	0	0	0	0	0	0	0	0	0	0	0	0
5cfac695d923454e3004051b138e6502	f__Vibrionaceae	g__Vibrio	1	6.35882e-06	0	0	0	0	0	0	0	0	0	0	0	0	0	0	0	0	0	0	0	0	0	0	0	0	0	0	0	0	0	0	0	0	0	0	0	0	0	0	0	0	0	0	0	0	0
bb725882dd2a6808a0d3f808a0d0a743	f__Vibrionaceae	g__Vibrio	1	6.35882e-06	0	0	0	0	0	0	0	0	0	0	0	0	0	0	0	0	0	0	0	0	0	0	0	0	0	0	0	0	0	0	0	0	0	0	0	0	0	0	0	0	0	0	0	0	0
652290bd255a7abbcf40a2bed9c05ce4	f__Vibrionaceae	g__Vibrio	1	6.35882e-06	0	0	0	0	0	0	0	0	0	0	0	0	0	0	0	0	0	0	0	0	0	0	0	0	0	0	0	0	0	0	0	0	0	0	0	0	0	0	0	0	0	0	0	0	0
f38ae946f45f5d54ef8997c46c3bedb6	f__Vibrionaceae	g__Vibrio	1	6.35882e-06	0	0	0	0	0	0	0	0	0	0	0	0	0	0	0	0	0	0	0	0	0	0	0	0	0	0	0	0	0	0	0	0	0	0	0	0	0	0	0	0	0	0	0	0	0
27ad6cb26b7ff2da49d834eff48c1abc	f__Vibrionaceae	g__Vibrio	1	6.35882e-06	0	0	0	0	0	0	0	0	0	0	0	0	0	0	0	0	0	0	0	0	0	0	0	0	0	0	0	0	0	0	0	0	0	0	0	0	0	0	0	0	0	0	0	0	0
565817207affd96d9b60e98888e6900a	f__Vibrionaceae	g__Vibrio	1	6.35882e-06	0	0	0	0	0	0	0	0	0	0	0	0	0	0	0	0	0	0	0	0	0	0	0	0	0	0	0	0	0	0	0	0	0	0	0	0	0	0	0	0	0	0	0	0	0
ee727fb07f54b6d602c778fbcac69131	f__Vibrionaceae	g__Vibrio	1	6.35882e-06	0	0	0	0	0	0	0	0	0	0	0	0	0	0	0	0	0	0	0	0	0	0	0	0	0	0	0	0	0	0	0	0	0	0	0	0	0	0	0	0	0	0	0	0	0
58640e3d167aac57a09eb7fa3994d386	f__Vibrionaceae	g__Vibrio	1	6.35882e-06	0	0	0	0	0	0	0	0	0	0	0	0	0	0	0	0	0	0	0	0	0	0	0	0	0	0	1	0	0	0	0	0	0	0	0	0	0	0	0	0	0	0	0	0	0
[truncated: 200 more columns]
