# Supplementary material for: Compartment-specific microbial communities highlight the ecological roles of fungi in a subtropical seagrass ecosystem
Source: Appl Environ Microbiol. 2025 Jul 2;91(7):e00606-25. doi: 10.1128/aem.00606-25 (PMC12285264; doi:10.1128/aem.00606-25)
Supplement: Table S3 — Proportion of each OTU belonging to the genus Vibrio. [file aem.00606-25-s0004.xlsx]

## Sheet: Sheet1
Table S3 Proportion of each Operational Taxonomic Unit (OTU) belonging to the genus Vibrio
OTU	Genus	Sum	Percentage	m1_bk_1a	m1_bk_1b	m1_bk_1c	m1_bk_2a	m1_bk_2b	m1_bk_2c	m1_bk_3a	m1_bk_3b	m1_bk_3c	m1_lf_1a	m1_lf_1b	m1_lf_1c	m1_lf_2a	m1_lf_2b	m1_lf_2c	m1_lf_3a	m1_lf_3b	m1_lf_3c	m1_lp_1a	m1_lp_1b	m1_lp_1c	m1_lp_2a	m1_lp_2b	m1_lp_2c	m1_lp_3a	m1_lp_3b	m1_lp_3c	m1_rp_1a	m1_rp_1b	m1_rp_1c	m1_rp_2a	m1_rp_2b	m1_rp_2c	m1_rp_3a	m1_rp_3b	m1_rp_3c	m1_rt_1a	m1_rt_1b	m1_rt_1c	m1_rt_2a	m1_rt_2b	m1_rt_2c	m1_rt_3a	m1_rt_3b	m1_rt_3c	m1_rz_1a
Vibrio sp.1 = c1244b49f9e6969be171225f16de3758 = POTU11812	g__Vibrio	77436	0.501389	5	14	10	21	10	24	23	3	3	29	93	12	107	79	61	48	101	75	140	263	213	476	371	506	272	212	345	46	37	35	35	29	63	12	16	18	478	548	234	999	183	141	109	116	57	617
Vibrio sp.2 = 5bad57fa3830c1d4c9ba79dbed27091b = POTU11821	g__Vibrio	54887	0.355387	0	6	5	3	1	8	8	4	0	14	45	9	81	41	270	57	76	29	50	34	50	48	51	61	75	74	73	11	22	2	15	7	8	6	6	4	383	366	361	81	42	106	40	24	65	693
Vibrio sp.3 = 43bf2e05902a9f38eb400647f5b1e0a0 = POTU11814	g__Vibrio	12551	0.0812662	10	2	3	33	5	14	16	2	4	13	34	3	7	17	6	10	6	12	70	188	153	398	406	467	138	199	212	34	11	24	31	8	25	3	17	9	113	57	65	34	109	29	19	17	24	104
Vibrio sp.4 = a68580e08c7ab43cdd39569be8a160f7 = POTU11815	g__Vibrio	9440	0.0611229	1	8	2	8	2	6	7	2	0	0	3	2	14	17	4	12	9	14	21	61	18	75	100	130	39	46	49	6	6	17	17	8	22	1	4	3	53	61	31	59	37	41	6	52	34	98
cce7067c3c553898f8eb0809f42b08d3	g__Vibrio	87	0.000563315	0	0	0	0	0	0	0	0	0	0	0	0	0	0	0	0	0	0	0	0	0	0	3	0	0	0	0	0	0	0	0	0	0	0	0	0	0	0	0	0	0	0	0	0	0	0
c22077e782675ae95be382fea715fd11	g__Vibrio	5	3.23744e-05	0	0	0	0	0	0	0	0	0	0	0	0	0	0	0	0	0	0	0	0	0	0	0	0	0	0	0	0	0	0	0	0	0	0	0	0	0	0	0	0	0	0	0	0	0	0
1956fc23931c2b891a9a4010a91af73e	g__Vibrio	3	1.94246e-05	0	0	0	0	0	0	0	0	0	0	0	0	0	0	0	0	0	0	0	0	0	0	0	0	0	0	0	0	0	0	0	0	0	0	0	0	0	0	0	0	0	0	0	0	0	0
31b9dde030b2b83a5b566c2fd1186c5e	g__Vibrio	3	1.94246e-05	0	0	0	0	0	0	0	0	0	0	0	0	0	0	0	0	0	0	0	0	0	0	0	0	0	0	0	0	0	0	0	0	0	0	0	0	0	0	0	0	0	0	0	0	0	0
ff8b6d9303673cb358f776923b618a53	g__Vibrio	3	1.94246e-05	0	0	0	0	0	0	0	0	0	0	0	0	0	0	0	0	0	0	0	0	0	0	0	0	0	0	0	0	0	0	0	0	0	0	0	0	0	0	0	0	0	0	0	0	0	0
8250934ce38e57c70f501a66fdc787a8	g__Vibrio	3	1.94246e-05	0	0	0	0	0	0	0	0	0	0	0	0	0	0	0	0	0	0	0	0	0	0	0	0	0	0	0	0	0	0	0	0	0	0	0	0	0	0	0	0	0	0	0	0	0	0
7fdece6d6d45007ccb9d420a0ea3fd1a	g__Vibrio	2	1.29498e-05	0	0	0	0	0	0	0	0	0	0	0	0	0	0	0	0	0	0	0	0	0	0	0	0	0	0	0	0	0	0	0	0	0	0	0	0	0	0	0	0	0	0	0	0	0	0
e8be09fcee62169a85738317a8b4364a	g__Vibrio	2	1.29498e-05	0	0	0	0	0	0	0	0	0	0	0	0	0	0	0	0	0	0	0	0	0	0	0	0	0	0	0	0	0	0	0	0	0	0	0	0	0	0	0	0	0	0	0	0	0	0
58b37ae7bb233be4555db98bc8676d64	g__Vibrio	1	6.47488e-06	0	0	0	0	0	0	0	0	0	0	0	0	0	0	0	0	0	0	0	0	0	0	0	0	0	0	0	0	0	0	0	0	0	0	0	0	0	0	0	0	0	0	0	0	0	0
c35209822bdd5b4c28374ada7839b162	g__Vibrio	1	6.47488e-06	0	0	0	0	0	0	0	0	0	0	0	0	0	0	0	0	0	0	0	0	0	0	0	1	0	0	0	0	0	0	0	0	0	0	0	0	0	0	0	0	0	0	0	0	0	0
d75a55a4202c2652fc2d64a1c4bbf954	g__Vibrio	1	6.47488e-06	0	0	0	0	0	0	0	0	0	0	0	0	0	0	0	0	0	0	0	0	0	0	0	0	0	0	0	0	0	0	0	0	0	0	0	0	0	0	0	0	0	0	0	0	0	0
d777d906ef5a3cbb3db1731b6bd48b29	g__Vibrio	1	6.47488e-06	0	0	0	0	0	0	0	0	0	0	0	0	0	0	0	0	0	0	0	0	0	0	0	0	0	0	0	0	0	0	0	0	0	0	0	0	0	0	0	0	0	0	0	0	0	0
fc3276599b9279dcf662314a6ace3fa2	g__Vibrio	1	6.47488e-06	0	0	0	0	0	0	0	0	0	0	0	0	0	0	0	0	0	0	0	0	0	0	0	0	0	0	0	0	0	0	0	0	0	0	0	0	0	0	0	0	0	0	0	0	0	0
95b88dd454d1f84d5d8ff49a3d0a7c95	g__Vibrio	1	6.47488e-06	0	0	0	0	0	0	0	0	0	0	0	0	0	0	0	0	0	0	0	0	0	0	0	0	0	0	0	0	0	0	0	0	0	0	0	0	0	0	0	0	0	0	0	0	0	0
8b648425d2401abb10045a91f5afd53c	g__Vibrio	1	6.47488e-06	0	0	0	0	0	0	0	0	0	0	0	0	0	0	0	0	0	0	0	0	0	0	0	0	0	0	0	0	0	0	0	0	0	0	0	0	0	0	0	0	0	0	0	0	0	0
8fc80f08fbddb11c3e49309a9cfad45c	g__Vibrio	1	6.47488e-06	0	0	0	0	0	0	0	0	0	0	0	0	0	0	0	0	0	0	0	0	0	0	0	0	0	0	0	0	0	0	0	0	0	0	0	0	0	0	0	0	0	0	0	0	0	0
5f52c3a92ed276b8339487ce1d48843b	g__Vibrio	1	6.47488e-06	0	0	0	0	0	0	0	0	0	0	0	0	0	0	0	0	0	0	0	0	0	0	0	0	0	0	0	0	0	0	0	0	0	0	0	0	0	0	0	0	0	0	0	0	0	0
dbc71e721091e6e2ebe65b616e5bed70	g__Vibrio	1	6.47488e-06	0	0	0	0	0	0	0	0	0	0	0	0	0	0	0	0	0	0	0	0	0	0	0	0	0	0	0	0	0	0	0	0	0	0	0	0	0	0	0	0	0	0	0	0	0	0
84a47fe4a249e701651974736ec977bb	g__Vibrio	1	6.47488e-06	0	0	0	0	0	0	0	0	0	0	0	0	0	0	0	0	0	0	0	0	0	0	0	0	0	0	0	0	0	0	0	0	0	0	0	0	0	0	0	0	0	0	0	0	0	0
f4d85cce94dd3d4582222d80df7671f5	g__Vibrio	1	6.47488e-06	0	0	0	0	0	0	0	0	0	0	0	0	0	0	0	0	0	0	0	0	0	0	0	0	0	0	0	0	0	0	0	0	0	0	0	0	0	0	0	0	0	0	0	0	0	0
549b07f4377ab178a6677e315b8e78e6	g__Vibrio	1	6.47488e-06	0	0	0	0	0	0	0	0	0	0	0	0	0	0	0	0	0	0	0	0	0	0	0	0	0	0	0	0	0	0	0	0	0	0	0	0	0	0	0	0	0	0	0	0	0	0
5cfac695d923454e3004051b138e6502	g__Vibrio	1	6.47488e-06	0	0	0	0	0	0	0	0	0	0	0	0	0	0	0	0	0	0	0	0	0	0	0	0	0	0	0	0	0	0	0	0	0	0	0	0	0	0	0	0	0	0	0	0	0	0
bb725882dd2a6808a0d3f808a0d0a743	g__Vibrio	1	6.47488e-06	0	0	0	0	0	0	0	0	0	0	0	0	0	0	0	0	0	0	0	0	0	0	0	0	0	0	0	0	0	0	0	0	0	0	0	0	0	0	0	0	0	0	0	0	0	0
652290bd255a7abbcf40a2bed9c05ce4	g__Vibrio	1	6.47488e-06	0	0	0	0	0	0	0	0	0	0	0	0	0	0	0	0	0	0	0	0	0	0	0	0	0	0	0	0	0	0	0	0	0	0	0	0	0	0	0	0	0	0	0	0	0	0
f38ae946f45f5d54ef8997c46c3bedb6	g__Vibrio	1	6.47488e-06	0	0	0	0	0	0	0	0	0	0	0	0	0	0	0	0	0	0	0	0	0	0	0	0	0	0	0	0	0	0	0	0	0	0	0	0	0	0	0	0	0	0	0	0	0	0
27ad6cb26b7ff2da49d834eff48c1abc	g__Vibrio	1	6.47488e-06	0	0	0	0	0	0	0	0	0	0	0	0	0	0	0	0	0	0	0	0	0	0	0	0	0	0	0	0	0	0	0	0	0	0	0	0	0	0	0	0	0	0	0	0	0	0
565817207affd96d9b60e98888e6900a	g__Vibrio	1	6.47488e-06	0	0	0	0	0	0	0	0	0	0	0	0	0	0	0	0	0	0	0	0	0	0	0	0	0	0	0	0	0	0	0	0	0	0	0	0	0	0	0	0	0	0	0	0	0	0
ee727fb07f54b6d602c778fbcac69131	g__Vibrio	1	6.47488e-06	0	0	0	0	0	0	0	0	0	0	0	0	0	0	0	0	0	0	0	0	0	0	0	0	0	0	0	0	0	0	0	0	0	0	0	0	0	0	0	0	0	0	0	0	0	0
58640e3d167aac57a09eb7fa3994d386	g__Vibrio	1	6.47488e-06	0	0	0	0	0	0	0	0	0	0	0	0	0	0	0	0	0	0	0	0	0	0	0	0	0	0	1	0	0	0	0	0	0	0	0	0	0	0	0	0	0	0	0	0	0	0
[truncated: 199 more columns]
