# Supplementary material for: Compartment-specific microbial communities highlight the ecological roles of fungi in a subtropical seagrass ecosystem
Source: Appl Environ Microbiol. 2025 Jul 2;91(7):e00606-25. doi: 10.1128/aem.00606-25 (PMC12285264; doi:10.1128/aem.00606-25)
Supplement: Table S4 — Significantly enriched fungal taxa between compartments. [file aem.00606-25-s0005.xlsx]

## Sheet: Table S4
Table S4 Significantly enriched fungal taxa between compartments
1. Enriched fungal taxa in seagrass sediment, compare to non-seagrass sediment	Genus	ava	avb	p	Log2FC
1	g__Lulwoana	0.559151	0.190274	0.001	1.55516
2. Enriched fungal taxa in seagrass roots and rhizomes, compare to seagrass sediment	Genus	ava	avb	p	Log2FC
1	g__Lulwoana	0.559151	0.87212	0.001	0.641291
2	k__Fungi	0.068038	0.0814722	0.025	0.259967
3.Enriched fungal taxa in seagrass phylloplane, compare to water	Genus	ava	avb	p	Log2FC
1	g__Lulwoana	0.541049	0.132104	0.001	2.03409
4. Enriched fungal taxa in leaf tissue, compare to water	Genus	ava	avb	p	Log2FC
1	g__Lulwoana	0.590778	0.132104	0.001	2.16094
