# Supplementary material for: Compartment-specific microbial communities highlight the ecological roles of fungi in a subtropical seagrass ecosystem
Source: Appl Environ Microbiol. 2025 Jul 2;91(7):e00606-25. doi: 10.1128/aem.00606-25 (PMC12285264; doi:10.1128/aem.00606-25)
Supplement: Table S5 — Significantly enriched prokaryotic taxa between compartments. [file aem.00606-25-s0006.xlsx]

## Sheet: Table S5
Table S5 Significantly enriched prokaryotic taxa between compartments
1. Enriched fungal taxa in seagrass sediment, compare to non-seagrass sediment
2. Enriched fungal taxa in seagrass roots and rhizomes, compare to seagrass sediment	Family	ava	avb	p	Log2FC
1	f__Vibrionaceae	0.0110241	0.299242	0.001	4.76259
2	o__Bacteroidales	0.00750375	0.060026	0.001	2.9999
3	f__Leptotrichiaceae	0.000936386	0.0378008	0.001	5.33517
4	f__Saccharospirillaceae	0.00143242	0.0263648	0.001	4.20209
5	f__Arcobacteraceae	0.000642817	0.0227949	0.001	5.14816
6	f__Sedimenticolaceae	0.00360888	0.0184833	0.001	2.3566
7	f__Methylophilaceae	0.00110342	0.0179957	0.001	4.0276
8	f__Desulfobacteraceae	0.00130082	0.017657	0.001	3.76275
9	f__Methylophagaceae	0.00175383	0.01507	0.001	3.1031
10	f__Nitrincolaceae	0.00164753	0.0127063	0.001	2.94717
11	f__Psychromonadaceae	0.00058967	0.00948548	0.001	4.00774
12	f__Desulfovibrionaceae	0.000346716	0.00818688	0.001	4.56149
13	f__Marinilabiliaceae	0.000592201	0.00814325	0.001	3.78144
14	o__Burkholderiales	0.000463132	0.00773775	0.001	4.06242
15	c__Clostridia	0.000642817	0.00757094	0.001	3.55799
16	f__Alteromonadaceae	0.000440355	0.0075581	0.001	4.10129
17	f__Cellvibrionaceae	0.00151847	0.00753501	0.001	2.311
18	f__SAR324_clade(Marine_group_B)	0.000539055	0.00578214	0.001	3.4231
19	f__Stappiaceae	0.00068584	0.00532275	0.001	2.95623
20	f__Marinomonadaceae	0.000204993	0.00478381	0.001	4.54451
21	f__Fibrobacteraceae	0.000936386	0.00464522	0.001	2.31057
22	f__Spongiibacteraceae	0.000931325	0.00463239	0.001	2.3144
23	f__Hungateiclostridiaceae	0.000761763	0.0044938	0.001	2.56052
24	f__Pseudoalteromonadaceae	0.000321408	0.00445787	0.001	3.79388
25	f__Cryomorphaceae	0.000875648	0.00437318	0.006	2.32026
26	f__Lachnospiraceae	0.000749109	0.00368538	0.001	2.29856
27	f__Magnetospiraceae	0.000480847	0.00322342	0.001	2.74494
28	f__Thalassospiraceae	0.000159439	0.00292315	0.001	4.19645
29	o__Peptostreptococcales-Tissierellales	0.000693432	0.00279996	0.001	2.01358
30	f__Rhodospirillaceae	0.000111354	0.00187862	0.001	4.07645
31	f__Kangiellaceae	4.81e-05	0.00186835	0.001	5.28005
32	f__Leptospiraceae	0.000420109	0.00182216	0.001	2.11681
33	f__Terasakiellaceae	6.07e-05	0.00154498	0.001	4.66884
34	f__Beggiatoaceae	0.000174623	0.00121648	0.001	2.8004
35	f__Litoricolaceae	8.35e-05	0.000793023	0.009	3.24725
36	f__Shewanellaceae	0.000101231	0.000667269	0.001	2.72062
37	f__SAR86_clade	2.53e-06	0.000667269	0.001	8.04255
38	f__Oligoflexales	2.28e-05	0.000549214	0.001	4.59172
39	o__Rhodospirillales	1.52e-05	0.000523549	0.001	5.10764
40	f__V2072-189E03	3.54e-05	0.000469655	0.001	3.72852
41	f__Rhodocyclaceae	6.83e-05	0.00045169	0.002	2.72472
42	f__Alcaligenaceae	2.53e-06	0.000449123	0.001	7.47139
43	f__Clade_I	7.59e-06	0.000410627	0.01	5.75714
44	f__Actinomarinaceae	3.54e-05	0.000354166	0.014	3.32135
45	f__Mariprofundaceae	4.56e-05	0.000338767	0.001	2.89465
46	f__Nisaeaceae	1.01e-05	0.000336201	0.001	5.0536
47	f__Xanthomonadaceae	5.06e-06	0.000323369	0.001	5.99746
48	f__Enterobacteriaceae	2.53e-06	0.000290005	0.001	6.84036
49	f__AEGEAN-169_marine_group	5.06e-06	0.000251509	0.003	5.63489
50	f__Pseudomonadaceae	1.01e-05	0.000248943	0.003	4.62009
51	f__Moraxellaceae	2.53e-06	0.000246376	0.001	6.60514
52	f__Devosiaceae	4.81e-05	0.00024381	0.001	2.34211
53	f__Rickettsiaceae	2.78e-05	0.000230978	0.002	3.0526
54	f__Sneathiellaceae	1.01e-05	0.000205314	0.001	4.34211
55	f__Comamonadaceae	2.28e-05	0.000184782	0.016	3.02018
56	f__Prevotellaceae	2.53e-06	0.000112922	0.001	5.47961
57	f__Marinobacteraceae	2.53e-06	0.000105223	0.001	5.37773
3.Enriched fungal taxa in seagrass phylloplane, compare to water	Family	ava	avb	p	Log2FC
1	f__Vibrionaceae	0.100674	0.00454628	0.001	4.46886
2	f__Sphingomonadaceae	0.0520631	0.00453717	0.001	3.5204
3	f__Saprospiraceae	0.0471686	0.00153061	0.001	4.94565
4	f__Pirellulaceae	0.0255861	0.000892857	0.001	4.84079
5	c__Alphaproteobacteria	0.0140509	0.00153061	0.001	3.19848
6	f__Hyphomonadaceae	0.0104926	0.000674198	0.001	3.96005
7	f__Cyclobacteriaceae	0.00897919	0.00222303	0.001	2.01406
8	f__Arenicellaceae	0.00867043	0.00022777	0.001	5.25046
9	f__Rhizobiales_Incertae_Sedis	0.00852871	0.000419096	0.001	4.34697
10	o__Gammaproteobacteria_Incertae_Sedis	0.00761257	0.00124818	0.001	2.60856
11	f__Rubritaleaceae	0.00533487	0.000428207	0.013	3.63907
12	f__Sandaracinaceae	0.00475786	0.000601312	0.001	2.98413
13	f__Rhizobiaceae	0.00445416	5.47e-05	0.001	6.3484
14	o__Rhizobiales	0.00379616	0.000136662	0.001	4.79586
15	c__Bacteroidia	0.00335581	0.000774417	0.001	2.11548
16	f__Rubinisphaeraceae	0.00324951	9.11e-05	0.001	5.1565
17	o__Actinomarinales	0.00318371	0.000628644	0.028	2.34039
18	f__Thermoanaerobaculaceae	0.00270287	0.000255102	0.001	3.40534
19	f__Micavibrionaceae	0.00262188	0.000154883	0.002	4.08135
20	f__Bdellovibrionaceae	0.00237387	0.000546647	0.001	2.11856
21	o__Oceanospirillales	0.00225239	0.000300656	0.001	2.90527
22	o__Chitinophagales	0.0016855	4.56e-05	0.039	5.20945
23	o__Micavibrionales	0.00136662	7.29e-05	0.001	4.22882
24	o__Parvibaculales	0.00125526	9.11e-05	0.002	3.78427
25	f__DEV007	0.00122489	0.000127551	0.003	3.26351
26	f__Kiloniellaceae	0.00121983	0.000173105	0.014	2.81696
27	f__Acanthopleuribacteraceae	0.00113885	6.38e-05	0.01	4.15843
28	f__Tenderiaceae	0.00100725	9.11e-06	0.009	6.78863
29	f__Nannocystaceae	0.000911079	0.000127551	0.011	2.8365
30	f__Myxococcaceae	0.000875648	0.000145773	0.021	2.58663
31	o__Microtrichales	0.000860463	1.82e-05	0.001	5.56139
32	f__Amoebophilaceae	0.000804786	5.47e-05	0.001	3.87992
33	f__Geminicoccaceae	0.00062257	3.64e-05	0.024	4.09452
34	o__Ardenticatenales	0.000551709	7.29e-05	0.036	2.92019
35	o__Cytophagales	0.000541586	5.47e-05	0.01	3.30851
4. Enriched fungal taxa in leaf tissue, compare to water	Family	ava	avb	p	Log2FC
1	f__Microtrichaceae	0.138714	0.00279701	0.003	5.63209
2	f__Cellvibrionaceae	0.0626769	0.00390853	0.001	4.00324
3	f__Saprospiraceae	0.01059	0.00153061	0.001	2.79052
4	f__Arenicellaceae	0.0100647	0.00022777	0.001	5.46559
5	f__Hyphomonadaceae	0.00890178	0.000674198	0.005	3.72285
6	f__Micavibrionaceae	0.00298512	0.000154883	0.007	4.26854
7	o__Oceanospirillales	0.00250815	0.000300656	0.028	3.06044
8	f__Nannocystaceae	0.000814612	0.000127551	0.044	2.67504
9	o__Microtrichales	0.000803893	1.82e-05	0.025	5.46328
