# Supplementary material for: Compartment-specific microbial communities highlight the ecological roles of fungi in a subtropical seagrass ecosystem
Source: Appl Environ Microbiol. 2025 Jul 2;91(7):e00606-25. doi: 10.1128/aem.00606-25 (PMC12285264; doi:10.1128/aem.00606-25)
Supplement: Table S6 — Zi and Pi of OTUs in interdomain networks. [file aem.00606-25-s0007.xlsx]

## Sheet: Leaf
Table S6 Within-module connectivity (Zi) and among-module connectivity (Pi) of OTUs in interdomain networks of H. ovalis-associated comparments
ID	Module	Zi	Pi	Network roles	Type
PRO_65243995c2151b631d5514167ab1284c	4	-0.248303	0.734694	Connector hubs	Prokaryotes
PRO_a562b03e4bede4e8b0e39b8200268206	4	-0.487739	0	Peripheral species	Prokaryotes
PRO_870c7529e40af78df3deb2d0eee73f11	2	-0.330894	0.444444	Peripheral species	Prokaryotes
PRO_d348b00c4a8dee0524f8905c4ae52442	2	-0.523026	0	Peripheral species	Prokaryotes
PRO_c303606417ffed5dc190054aa973cf79	2	-0.523026	0.5	Peripheral species	Prokaryotes
PRO_45e51096fbdee0324f393229d00a4345	2	-0.330894	0.444444	Peripheral species	Prokaryotes
PRO_f3e9bb5fcf17b4f59399ca727ec189cb	4	-0.248303	0.5	Peripheral species	Prokaryotes
PRO_007263651df1f5c7a57ab1b0c4d0e4b2	4	-0.248303	0.64	Connector hubs	Prokaryotes
PRO_051fe4509ca4c5ab8d5475088b10c7dd	5	-0.427005	0	Peripheral species	Prokaryotes
PRO_bad7464d8713398f0275cc9a576d08f5	4	-0.248303	0	Peripheral species	Prokaryotes
PRO_a7ef5b0780e943e3fd05ef764755224a	5	-0.427005	0.5	Peripheral species	Prokaryotes
PRO_234e3b9424d0b6d2adbdfe7c2052f17a	1	-0.125	0.444444	Peripheral species	Prokaryotes
PRO_ae80f6274f1e55721cc5be8fc0a0e271	4	-0.248303	0	Peripheral species	Prokaryotes
PRO_314a5b36f3bf62c211d437a5b87e67a4	2	-0.330894	0	Peripheral species	Prokaryotes
PRO_12831bc8f0919a1f05b4dd80e4443174	1	-0.125	0.625	Connector hubs	Prokaryotes
PRO_62b70910ad1e16e5ee19edda9ad010bb	3	-0.25	0	Peripheral species	Prokaryotes
PRO_7eebeb34fc8e8b708ffcb348d99c45c4	5	-0.0824045	0.375	Peripheral species	Prokaryotes
PRO_88ce47d4b5d6826cbc0a79fc21c07318	2	-0.330894	0.625	Connector hubs	Prokaryotes
PRO_1f5dc49eeec6398d01658fc1fd657d21	3	-0.25	0	Peripheral species	Prokaryotes
PRO_a27cf6c2b37bbebbd8fc7796f0d88984	3	-0.25	0.75	Connector hubs	Prokaryotes
PRO_591af5f1ba3ad86eb21077b4e653c110	3	-0.25	0.5	Peripheral species	Prokaryotes
PRO_1bfca904864e496bd974c0f13511a85d	4	-0.487739	0	Peripheral species	Prokaryotes
PRO_0e131d71ed6fa4ea1c8e9429b9f32ecd	5	-0.427005	0	Peripheral species	Prokaryotes
PRO_7cca75a624d36427742f53dbcab8f084	3	-0.25	0	Peripheral species	Prokaryotes
PRO_dcb2f2daedcf70de6b936a96b693abdb	5	-0.427005	0.5	Peripheral species	Prokaryotes
PRO_eab69d2be60a389d79a78151599c75e1	2	-0.138762	0.375	Peripheral species	Prokaryotes
PRO_32e5835c4c3ba366c83f6b898ac34ee7	5	-0.427005	0	Peripheral species	Prokaryotes
PRO_702a6461602adeea92ac67f6416ead02	2	-0.330894	0	Peripheral species	Prokaryotes
PRO_d4d1a4fddf1fb68c8ef2a8fdbe48de4b	3	-0.25	0.5	Peripheral species	Prokaryotes
PRO_168bc756ad07d52974adca9b96b8ebc9	5	-0.254705	0	Peripheral species	Prokaryotes
PRO_23c3bedf2a6a2f7cdf7cbd830ce5af2b	5	-0.254705	0.625	Connector hubs	Prokaryotes
PRO_7eee85006b80d1d6e793afc5d7015419	2	-0.138762	0	Peripheral species	Prokaryotes
PRO_560d73af67040d1a22d6b70bd6480113	1	-0.53125	0.75	Connector hubs	Prokaryotes
PRO_6971b5ee74e2ff86d8e0a93ae9d62440	5	-0.254705	0.444444	Peripheral species	Prokaryotes
PRO_6845fe55f2b4f051a22bc167ef2b80ea	5	-0.427005	0.625	Connector hubs	Prokaryotes
PRO_1440c140cee388e1be7e20d3116835f3	3	-0.25	0	Peripheral species	Prokaryotes
PRO_ff19a0a65edc027fee46ddf296d854aa	5	-0.254705	0.444444	Peripheral species	Prokaryotes
PRO_d4669a084ebc1b5e9d7865bdf3a799f8	2	-0.523026	0.5	Peripheral species	Prokaryotes
PRO_f8731062ef0644965aae5fbe038af8b3	2	-0.138762	0.75	Connector hubs	Prokaryotes
PRO_31044d12d4b7be4bf3d90c0b0b63ffa6	5	-0.254705	0.444444	Peripheral species	Prokaryotes
PRO_73ed0ec550dba6e1ed5d1f32ea6f3419	4	-0.248303	0.734694	Connector hubs	Prokaryotes
PRO_a63bc5995a4325fd8bdec67e7c3d0f53	5	-0.427005	0	Peripheral species	Prokaryotes
PRO_5542219f9040d61bff4765f771334f60	5	-0.254705	0.444444	Peripheral species	Prokaryotes
PRO_6140c78ebf4e5a042f7afba49c79d333	2	-0.330894	0.72	Connector hubs	Prokaryotes
PRO_c4eccf3914ac86edd9af5d9838574865	5	-0.427005	0.5	Peripheral species	Prokaryotes
PRO_5fe5df05c2c826a69d54501db7b0fe31	1	-0.125	0.5	Peripheral species	Prokaryotes
PRO_fbf3f9d4a85b17541c9591cca3467f03	1	-0.53125	0	Peripheral species	Prokaryotes
PRO_d7c175c5b206160e3c14ffd3ae2019d7	3	-0.25	0	Peripheral species	Prokaryotes
PRO_09b6da1d82a322a61cbdcfd49e59732e	2	-0.138762	0.56	Peripheral species	Prokaryotes
PRO_870b966a0883d385cc94811f3aa203bf	3	-0.25	0	Peripheral species	Prokaryotes
PRO_a3e6c1e678f0a9021dbf1b19a2766641	5	-0.427005	0	Peripheral species	Prokaryotes
PRO_b30942209a6c885a322c60b7c077fbbc	2	0.05337	0.612245	Peripheral species	Prokaryotes
PRO_0dab64606009f05c50d976f21a21c2f7	5	0.0898958	0.32	Peripheral species	Prokaryotes
PRO_7357895408633c2e457d3cb37cdb857a	2	-0.523026	0	Peripheral species	Prokaryotes
PRO_4748803c2a5839a274c42444a88a5da8	5	-0.427005	0.5	Peripheral species	Prokaryotes
PRO_7188ce140c148b15b672115f6b03944b	3	-0.25	0	Peripheral species	Prokaryotes
PRO_c92bf687c8e1dd1705b183b9858eeebd	5	-0.427005	0.666667	Connector hubs	Prokaryotes
PRO_fc8da924596ff16a8535d174de49fb72	2	-0.330894	0.444444	Peripheral species	Prokaryotes
PRO_08874dffbed5863fd3c9f86677852ba5	5	-0.254705	0.444444	Peripheral species	Prokaryotes
PRO_28e8cee608bb6332250305af82111939	2	-0.523026	0	Peripheral species	Prokaryotes
PRO_0eab4f2b07c439ef88ac44cc11c52254	1	-0.53125	0.666667	Connector hubs	Prokaryotes
PRO_7be5536891275127dede8f4c06302f76	5	-0.254705	0.444444	Peripheral species	Prokaryotes
PRO_a69f273b4629f0746a6ec5acc0072891	5	-0.427005	0.5	Peripheral species	Prokaryotes
PRO_3c1700c7c21f47b614f057dc11f193bd	4	-0.487739	0	Peripheral species	Prokaryotes
PRO_33d87f90ae7699617372d2ba44a54703	4	-0.248303	0.444444	Peripheral species	Prokaryotes
PRO_603e9b07ab1edf4e68182d1e24916bd7	4	-0.487739	0	Peripheral species	Prokaryotes
PRO_ab4dcd71e20ab5548ed4af17a5685806	4	-0.487739	0	Peripheral species	Prokaryotes
PRO_1a085ee6201b1e6fd017559729efddf4	2	-0.523026	0.5	Peripheral species	Prokaryotes
PRO_8fd8a9bd34999b4ae6326f9606f7d4ea	5	-0.427005	0.5	Peripheral species	Prokaryotes
PRO_0c844b58c617cf65e1b7bb489d32b17f	2	-0.330894	0.625	Connector hubs	Prokaryotes
PRO_93563a820a32e9b77d33053716a72b53	3	-0.25	0	Peripheral species	Prokaryotes
PRO_133729e4d8b69aeb867ef82fd8056972	2	-0.330894	0.625	Connector hubs	Prokaryotes
PRO_0440bcc5cc6af24141db02502dcbf394	5	-0.254705	0.625	Connector hubs	Prokaryotes
PRO_3bf382f95a59879ad21f251d994f7caf	4	-0.248303	0	Peripheral species	Prokaryotes
PRO_2386836da9c9ee3cfa00c55f98b029ef	5	-0.427005	0.666667	Connector hubs	Prokaryotes
PRO_d3d07ac31bb85c831b4ef59a93fe883e	2	-0.330894	0.72	Connector hubs	Prokaryotes
PRO_a46c68ade453c5b8cdc418a30ff62c46	2	-0.330894	0.444444	Peripheral species	Prokaryotes
PRO_f28efa58a7149c43ac1c9a9762a90b40	1	-0.53125	0	Peripheral species	Prokaryotes
PRO_af0cd79514e465686bfe109e161c6c3b	5	-0.0824045	0.56	Peripheral species	Prokaryotes
PRO_f420b5340d48941cc0e22ffef62e3df1	1	-0.53125	0.777778	Connector hubs	Prokaryotes
PRO_4adf0099fa9e70adbcc0ddc4e39ea285	1	-0.53125	0	Peripheral species	Prokaryotes
PRO_53258719f8697bd7e40fcdeaa89e8af1	4	-0.248303	0.5	Peripheral species	Prokaryotes
PRO_c0258bf87a04fc3cabdba1e5e4004a11	2	0.05337	0.571429	Peripheral species	Prokaryotes
PRO_c24e8d43a8307bfbe9bda66ea9a58bf7	5	-0.427005	0.5	Peripheral species	Prokaryotes
PRO_aaadb22a9d9401cacbf1a70be54656f8	5	-0.427005	0.5	Peripheral species	Prokaryotes
PRO_5fed4568be25b48dda86214c0b04d42a	5	-0.254705	0.625	Connector hubs	Prokaryotes
PRO_5cce4b3a39ab2bc380c8731013548aaf	2	-0.138762	0.56	Peripheral species	Prokaryotes
PRO_b53e2db6c2d602f479c6e4576e0c50d3	2	-0.330894	0.444444	Peripheral species	Prokaryotes
PRO_ead4d17455bba1fbb4941c4a0f5d67b5	4	-0.248303	0.611111	Peripheral species	Prokaryotes
PRO_cdd5d101fdefb45735fd15533ef52d98	5	-0.427005	0.5	Peripheral species	Prokaryotes
PRO_352298e680554b461a8dfcf876d72fcc	2	-0.523026	0.5	Peripheral species	Prokaryotes
PRO_bbaa49db59da4b9d9c05ca4a337866f3	3	-0.25	0	Peripheral species	Prokaryotes
PRO_183852d889a0efa7c34fb865c0e30d95	3	-0.25	0	Peripheral species	Prokaryotes
PRO_d491048645c44a4e107ded2385ef31ae	4	0.230567	0.32	Peripheral species	Prokaryotes
PRO_6a155a1918b447b59a57dae757e2b44c	2	-0.523026	0.5	Peripheral species	Prokaryotes
PRO_a1b60bbeb789fe53549a240e52adf087	5	-0.254705	0.625	Connector hubs	Prokaryotes
PRO_26f670452e540cc504986e45e0ecc9b0	3	-0.25	0	Peripheral species	Prokaryotes
PRO_22db4bfc4811dfc2fc6a471ecae9e18c	5	-0.0824045	0.56	Peripheral species	Prokaryotes
PRO_251521aad4ebf4e385bad29e900a9180	4	-0.248303	0.625	Connector hubs	Prokaryotes
PRO_9618236214d1b5fc3e5e12d7a8130684	2	-0.138762	0.375	Peripheral species	Prokaryotes
PRO_39780834f081bc6e7e880386594bd5ac	4	-0.248303	0	Peripheral species	Prokaryotes
PRO_c205c461234ffa643bfdb459022fea5c	5	-0.0824045	0.375	Peripheral species	Prokaryotes
PRO_be78a6c2f850cdc9a54c727aea3a2b79	2	-0.138762	0.75	Connector hubs	Prokaryotes
PRO_ee9d29cbd58388858d8159d0becc5606	5	-0.254705	0	Peripheral species	Prokaryotes
PRO_4c7576abed23f3a6b63f7fb4aa36bcea	4	-0.248303	0.64	Connector hubs	Prokaryotes
PRO_e98c90d7ce0507e456f212df5db008cd	5	-0.0824045	0.375	Peripheral species	Prokaryotes
PRO_955d19a4aab5da786b99c3ab9fcb5f14	4	-0.487739	0	Peripheral species	Prokaryotes
PRO_c1244b49f9e6969be171225f16de3758	5	-0.0824045	0.375	Peripheral species	Prokaryotes
PRO_43bf2e05902a9f38eb400647f5b1e0a0	5	-0.0824045	0.375	Peripheral species	Prokaryotes
PRO_a68580e08c7ab43cdd39569be8a160f7	5	0.0898958	0.32	Peripheral species	Prokaryotes
PRO_5bad57fa3830c1d4c9ba79dbed27091b	5	0.0898958	0.32	Peripheral species	Prokaryotes
PRO_c5a6e26ae7ded37e3d5fbc5379a40ca6	5	-0.254705	0	Peripheral species	Prokaryotes
PRO_2a5333b46b7f0a81f8de1c4aabf57c8d	4	-0.248303	0	Peripheral species	Prokaryotes
PRO_78b6368ee4c7690ecd30112401b3bedd	2	-0.523026	0	Peripheral species	Prokaryotes
PRO_5288d7bb397197ac423fdc60fa9c15be	2	-0.138762	0.375	Peripheral species	Prokaryotes
PRO_76c75b6950ce069329a6c41d2c7527ed	2	-0.330894	0.64	Connector hubs	Prokaryotes
PRO_281de3821cad25ca754af207998f068b	5	-0.254705	0	Peripheral species	Prokaryotes
PRO_4fb1178680db96beba106f7c823f8894	1	-0.53125	0	Peripheral species	Prokaryotes
PRO_f654bebf269f3f94d455ff89a9e20ac4	3	-0.25	0.5	Peripheral species	Prokaryotes
PRO_8f0d3849bc89289e311dababfb1bb5e8	5	-0.254705	0.625	Connector hubs	Prokaryotes
PRO_1c81758c43c0ca40c7aad4c9d82e3dc9	3	-0.25	0	Peripheral species	Prokaryotes
PRO_66ab076d6b34628fd315d3f74e885020	4	-0.248303	0	Peripheral species	Prokaryotes
PRO_b02d457b1cb5c458b5e48819db7f73b4	1	-0.125	0.64	Connector hubs	Prokaryotes
PRO_643c806aabefcfdc7548cf29321a0c2e	4	-0.487739	0	Peripheral species	Prokaryotes
FUN_e5a242cc41d1af61934dd98d66253247	2	3.31961	0.601899	Module hubs	Fungi
FUN_5b69c0c54572927c9c18efa99e113646	2	3.89601	0.498457	Module hubs	Fungi
FUN_1061269a449f32ed85148edd5cefe57e	3	4	0.71441	Network hubs	Fungi
FUN_33fdfc99829036ccf410470b1179a1b2	4	3.10379	0.615556	Module hubs	Fungi
FUN_f216d0c0c258c907cfe56336f5f1d4c4	5	3.7082	0.335068	Module hubs	Fungi
FUN_2c3b073b280416975ef837ef18ef703d	1	3.125	0.717312	Network hubs	Fungi
FUN_6836128720b3362b313adae00555cc7f	5	1.1237	0	Peripheral species	Fungi
FUN_84ab262c2b35edc1a7a0f1b8e89df91b	2	0.437634	0.686391	Connector hubs	Fungi
FUN_175ee7615a5fedafaae5a23b711c224f	5	4.91431	0.281163	Module hubs	Fungi
FUN_c8b9f07032069f4fd865892aa0ecb143	2	2.35895	0.203704	Peripheral species	Fungi
FUN_1d2e106686ac502b7b4b9ebc2b6be02e	4	-0.248303	0	Peripheral species	Fungi
FUN_6cce64aef3fa5cec8cd1fe8f4400538c	1	1.09375	0	Peripheral species	Fungi
FUN_6cc4f715bf48f07d76191f1415efcf57	4	3.8221	0.50654	Module hubs	Fungi
FUN_adc801d5367c66d6dfd4df7ce96dd389	5	1.6406	0.498615	Peripheral species	Fungi
FUN_2364d9cd7e0ecbcc978c283f7737534e	4	0.230567	0.48	Peripheral species	Fungi

## Sheet: Root
Table S6 Within-module connectivity (Zi) and among-module connectivity (Pi) of OTUs in interdomain networks of H. ovalis-associated comparments
ID	module	Zi	Pi	Network roles	Type
PRO_ce00c24783aa265a61b7958fcb3c067e	1	-0.144338	0	Peripheral species	Prokaryotes
PRO_9abe291cdaaad270f69710f16f551c93	5	-0.288675	0	Peripheral species	Prokaryotes
PRO_234e3b9424d0b6d2adbdfe7c2052f17a	1	-0.144338	0	Peripheral species	Prokaryotes
PRO_1d94ae799918f1d6046ed39a9d89e6cd	5	-0.288675	0	Peripheral species	Prokaryotes
PRO_03604f3dc8e1fcab3d4a633861ee3001	1	-0.144338	0.5	Peripheral species	Prokaryotes
PRO_6f67386d353dca4e1a2ac7156aa06c46	1	-0.144338	0	Peripheral species	Prokaryotes
PRO_4e6b19d32b59c78316f1452c53740d54	3	-0.267261	0.5	Peripheral species	Prokaryotes
PRO_33c963fd059bd9a6f3d276985157941e	2	-0.145865	0.5	Peripheral species	Prokaryotes
PRO_8680bd8905832aa7f842e62aa931e258	1	-0.144338	0	Peripheral species	Prokaryotes
PRO_c5b78196d0d010e06c6b9f4149c69317	3	-0.267261	0	Peripheral species	Prokaryotes
PRO_cb22cfa7124d865edfb20e995275d4bd	1	-0.144338	0.5	Peripheral species	Prokaryotes
PRO_857cae3c0822cfeb18feba23973fbf9c	1	-0.144338	0	Peripheral species	Prokaryotes
PRO_0464ccf78314493dbfb4475269931b2d	2	-0.145865	0.5	Peripheral species	Prokaryotes
PRO_e473852905ada730612771cc74379ec8	2	-0.145865	0	Peripheral species	Prokaryotes
PRO_42a6b96ba2625e966a34c085fff5d02f	2	-0.145865	0.5	Peripheral species	Prokaryotes
PRO_6129c1629060faf9149185718b666852	1	-0.144338	0	Peripheral species	Prokaryotes
PRO_088974947d04ffbc9a4be85b9b405e6e	3	-0.267261	0.666667	Connector hubs	Prokaryotes
PRO_7bbbc14328e63fbf5dcf345fb96ddc1a	1	-0.144338	0	Peripheral species	Prokaryotes
PRO_1241b42e29b2ffffa5eaeb33a995edca	3	-0.267261	0.666667	Connector hubs	Prokaryotes
PRO_c6971272c45f26863eee4a44e25086bf	1	-0.144338	0	Peripheral species	Prokaryotes
PRO_5b7c9481328b6d1faee4feb62046b3f8	5	-0.288675	0.5	Peripheral species	Prokaryotes
PRO_8d4b400b577ec8fc20944bf05d8ce00b	2	-0.145865	0	Peripheral species	Prokaryotes
PRO_d4d1a4fddf1fb68c8ef2a8fdbe48de4b	1	-0.144338	0	Peripheral species	Prokaryotes
PRO_168bc756ad07d52974adca9b96b8ebc9	2	-0.145865	0.5	Peripheral species	Prokaryotes
PRO_23c3bedf2a6a2f7cdf7cbd830ce5af2b	2	-0.145865	0	Peripheral species	Prokaryotes
PRO_ffc5d23e5ec2547ada04a28c04445088	1	-0.144338	0.5	Peripheral species	Prokaryotes
PRO_f10a9aeca722d82be6abf98b9005fc95	2	-0.145865	0	Peripheral species	Prokaryotes
PRO_f617931335477584dfd0b193104558b4	2	-0.145865	0.5	Peripheral species	Prokaryotes
PRO_c3ade83bcfd38e082d6c25d21f182ced	3	-0.267261	0	Peripheral species	Prokaryotes
PRO_59f1a56ded2505c7acdb8d229a85a209	3	-0.267261	0	Peripheral species	Prokaryotes
PRO_004ddb5e514a7843618ed1991d3d3fc0	2	-0.145865	0.5	Peripheral species	Prokaryotes
PRO_74291a532d42b84f217848954722d2c9	2	-0.145865	0.5	Peripheral species	Prokaryotes
PRO_0ed4daf0e2fc52a6e9eab1cc81c5dc73	2	-0.145865	0.5	Peripheral species	Prokaryotes
PRO_90d981eca9fd7d35f672aff7936dd0c4	2	-0.145865	0.5	Peripheral species	Prokaryotes
PRO_1adf4f11edc4fa9ce877975923bf0420	1	-0.144338	0.5	Peripheral species	Prokaryotes
PRO_fe4cbe87c7a4c393481ff593adb7fd3b	1	-0.144338	0	Peripheral species	Prokaryotes
PRO_06ee824c6f1e7a80eff983dad5bd1311	1	-0.144338	0	Peripheral species	Prokaryotes
PRO_ff034eb1ecb3727447b5cea133d96da9	1	-0.144338	0	Peripheral species	Prokaryotes
PRO_3ef63e61b651d9c4496696a1f9a874f3	5	-0.288675	0.5	Peripheral species	Prokaryotes
PRO_90f1e287ec2607582d2014bec1a23c74	5	-0.288675	0	Peripheral species	Prokaryotes
PRO_560d73af67040d1a22d6b70bd6480113	1	-0.144338	0	Peripheral species	Prokaryotes
PRO_ff19a0a65edc027fee46ddf296d854aa	1	-0.144338	0	Peripheral species	Prokaryotes
PRO_4c259576b338f858e0f980749e707581	1	-0.144338	0	Peripheral species	Prokaryotes
PRO_e1cddf86eb0f0e282be69e728d475c23	5	-0.288675	0	Peripheral species	Prokaryotes
PRO_5542219f9040d61bff4765f771334f60	4	-0.377964	0	Peripheral species	Prokaryotes
PRO_911647e7d9be32ca458ce0b26a6852ac	5	-0.288675	0.5	Peripheral species	Prokaryotes
PRO_0d51289ad0332a82133fe4b37e294613	1	-0.144338	0.5	Peripheral species	Prokaryotes
PRO_c4eccf3914ac86edd9af5d9838574865	1	-0.144338	0.5	Peripheral species	Prokaryotes
PRO_870b966a0883d385cc94811f3aa203bf	1	-0.144338	0	Peripheral species	Prokaryotes
PRO_21dca0020d2c0fb80960ff7855a3936d	2	-0.145865	0	Peripheral species	Prokaryotes
PRO_4748803c2a5839a274c42444a88a5da8	1	-0.144338	0.5	Peripheral species	Prokaryotes
PRO_3033224bafbaa77d517a2ca176f5721a	1	-0.144338	0.5	Peripheral species	Prokaryotes
PRO_328e53f25150a70905fb29c6ee64c501	3	-0.267261	0	Peripheral species	Prokaryotes
PRO_21ee182112b930cb5b8c024c7f53bf0b	2	-0.145865	0.5	Peripheral species	Prokaryotes
PRO_1e94f0cdbc25f5031880b3407b66865e	2	-0.145865	0	Peripheral species	Prokaryotes
PRO_8fd8a9bd34999b4ae6326f9606f7d4ea	2	-0.145865	0	Peripheral species	Prokaryotes
PRO_dfd55174746ba9912833e4f0d6c0b423	2	-0.145865	0	Peripheral species	Prokaryotes
PRO_3775d2ff2965f637dc3534ebfc4e9c43	3	-0.267261	0.5	Peripheral species	Prokaryotes
PRO_87c305b0d05b8db80947bd56f1dbe843	2	-0.145865	0.5	Peripheral species	Prokaryotes
PRO_84f95d9493d7831e7da2d66357cee5b9	4	-0.377964	0.666667	Connector hubs	Prokaryotes
PRO_ae8abacdeb2c51b5b14c382ad888a579	1	-0.144338	0	Peripheral species	Prokaryotes
PRO_ca2af9a1bbd9d8eec47c26de9dd7c44a	2	-0.145865	0	Peripheral species	Prokaryotes
PRO_67d66fd29bb17e7f1c6e592d8e903c96	3	-0.267261	0	Peripheral species	Prokaryotes
PRO_323b4865d7de5b6ca67f1d5cea5ecfb4	4	-0.377964	0	Peripheral species	Prokaryotes
PRO_dc5a4424ef81d24562f89f3d50aa30cb	1	-0.144338	0.5	Peripheral species	Prokaryotes
PRO_8b80ca0834a9ca408468f97e0d750f04	1	-0.144338	0	Peripheral species	Prokaryotes
PRO_68cc1eefe5396534add3bb291bd2b0c8	2	-0.145865	0	Peripheral species	Prokaryotes
PRO_9be17c698bded3fe6f5ce0a7af143da9	3	-0.267261	0	Peripheral species	Prokaryotes
PRO_f276565a9ba3c1892c7a769d4a20b275	2	-0.145865	0.5	Peripheral species	Prokaryotes
PRO_3bcd43dfd30c4a95d4945bad78249909	2	-0.145865	0	Peripheral species	Prokaryotes
PRO_9ea61ecc828bc101ec6deb7631e28394	2	-0.145865	0	Peripheral species	Prokaryotes
PRO_8477c01ba681c9a47ae34f6d1cf69de6	1	-0.144338	0	Peripheral species	Prokaryotes
PRO_c78542b55af6f8a6c7ea725467c175b7	2	-0.145865	0	Peripheral species	Prokaryotes
PRO_cdd5d101fdefb45735fd15533ef52d98	1	-0.144338	0	Peripheral species	Prokaryotes
PRO_bbaa49db59da4b9d9c05ca4a337866f3	1	-0.144338	0	Peripheral species	Prokaryotes
PRO_0ec8e1556d6e2a78652fc565ee51b458	1	-0.144338	0	Peripheral species	Prokaryotes
PRO_183852d889a0efa7c34fb865c0e30d95	3	-0.267261	0	Peripheral species	Prokaryotes
PRO_a1b60bbeb789fe53549a240e52adf087	3	-0.267261	0.5	Peripheral species	Prokaryotes
PRO_251521aad4ebf4e385bad29e900a9180	2	-0.145865	0	Peripheral species	Prokaryotes
PRO_a694ca3b0aac417b1febd229dc94d7a8	2	-0.145865	0	Peripheral species	Prokaryotes
PRO_1197601577a50a8c10d8fb8916c81499	1	-0.144338	0	Peripheral species	Prokaryotes
PRO_e98c90d7ce0507e456f212df5db008cd	4	-0.377964	0	Peripheral species	Prokaryotes
PRO_52c64f9511ea1e7c96f26c769c211d0b	2	-0.145865	0	Peripheral species	Prokaryotes
PRO_2bd7e1d9127dd55dd9b8e44ed418868b	5	-0.288675	0	Peripheral species	Prokaryotes
PRO_923a72e5cd096f91289ad671b01a3e5b	1	-0.144338	0	Peripheral species	Prokaryotes
PRO_f81db63b44977fdafeb3cecd0b057f5a	1	-0.144338	0	Peripheral species	Archaea
PRO_96c4429d1c63c3b232b1fa2fcba59282	2	-0.145865	0	Peripheral species	Prokaryotes
PRO_dc6c89724c2eb718f649dd6880c0bd24	1	-0.144338	0	Peripheral species	Prokaryotes
PRO_c1244b49f9e6969be171225f16de3758	2	-0.145865	0.5	Peripheral species	Prokaryotes
PRO_43bf2e05902a9f38eb400647f5b1e0a0	1	-0.144338	0.5	Peripheral species	Prokaryotes
PRO_a68580e08c7ab43cdd39569be8a160f7	2	-0.145865	0	Peripheral species	Prokaryotes
PRO_5bad57fa3830c1d4c9ba79dbed27091b	1	-0.144338	0.5	Peripheral species	Prokaryotes
PRO_29d1b445c5b5ff1b7cf8ad467a1f77af	1	-0.144338	0	Peripheral species	Prokaryotes
PRO_4c42f332ba75ee9aeba91f726e94a0dd	2	-0.145865	0.5	Peripheral species	Prokaryotes
PRO_17012f59643e73d786800b3052171991	4	-0.377964	0	Peripheral species	Prokaryotes
PRO_4ce7dd0817cd3fad4f182b9f8a71815a	1	-0.144338	0	Peripheral species	Prokaryotes
PRO_876e72957d3ab49fcf8498068a70562a	2	-0.145865	0	Peripheral species	Prokaryotes
PRO_857c6485758aaf613c96effa909b08ea	2	-0.145865	0	Peripheral species	Prokaryotes
PRO_1613a5e5af7977462b030f8817ec7f08	2	-0.145865	0	Peripheral species	Prokaryotes
PRO_41872850d691e3b79555916708eaf345	4	-0.377964	0.75	Connector hubs	Prokaryotes
PRO_65e904982391bcc9de896240be4a6d9b	4	-0.377964	0	Peripheral species	Prokaryotes
PRO_e3661ca4f3a884546c6b14daa6e00e0a	2	-0.145865	0	Peripheral species	Prokaryotes
PRO_1b3f98675733b8dc5cf281ac0281164e	1	-0.144338	0	Peripheral species	Prokaryotes
PRO_2bf23251099216fea497dae5cb26489e	2	-0.145865	0	Peripheral species	Prokaryotes
PRO_bd00923090f605502a3e0e11e22c4c5c	2	-0.145865	0	Peripheral species	Prokaryotes
PRO_dcf5bebdee8c4337ecb45fcc472b47c9	2	-0.145865	0	Peripheral species	Prokaryotes
PRO_22ab1fe0a0cbaa0fc87ff7ffc570769e	2	-0.145865	0	Peripheral species	Prokaryotes
PRO_072c6ec00f136eec9a45186f2333eba4	2	-0.145865	0.5	Peripheral species	Prokaryotes
PRO_93bb414455d1dc072bbf8203fa957b6b	1	-0.144338	0.5	Peripheral species	Prokaryotes
PRO_82e363549cd6ba7b9da1eed1b9cfa41f	2	-0.145865	0	Peripheral species	Prokaryotes
PRO_c8482d312faa1697bb1273262b96c2a1	5	-0.288675	0.5	Peripheral species	Prokaryotes
PRO_83df80cb00a145a724a66b8c2e7d210b	5	-0.288675	0	Peripheral species	Prokaryotes
PRO_0a05491fefa859bbf353e62d5417507a	1	-0.144338	0	Peripheral species	Prokaryotes
PRO_a50339222465592b66603c0270bf4cf0	2	-0.145865	0	Peripheral species	Prokaryotes
PRO_9746fd6bef29562ade8169662eba6598	3	-0.267261	0.5	Peripheral species	Prokaryotes
PRO_010e5fb5202af433d4a0cb2fdb566d44	5	-0.288675	0	Peripheral species	Prokaryotes
PRO_352729895600c02a26597ea2d57090f1	1	-0.144338	0	Peripheral species	Prokaryotes
PRO_77ffd70f814f7b4a370f917441f87241	2	-0.145865	0.5	Peripheral species	Prokaryotes
PRO_94571067ac41e42d9fb580aaa4462c96	1	-0.144338	0	Peripheral species	Prokaryotes
PRO_34249abb6f3991d543668d29aeeeedc9	2	-0.145865	0	Peripheral species	Prokaryotes
PRO_165bcbd1b1f5875725c53c8c757e87e7	1	-0.144338	0	Peripheral species	Prokaryotes
PRO_8451dbf6e3f60993434f312643a24b7a	5	-0.288675	0	Peripheral species	Prokaryotes
PRO_134ed7af6b994ae293a0676b8b7ce78c	3	-0.267261	0	Peripheral species	Prokaryotes
PRO_8a9cceb0a0c9ae73c3e21582671254b9	1	-0.144338	0	Peripheral species	Prokaryotes
PRO_3d5cda33a52c62496c36a9733421e8f6	1	-0.144338	0	Peripheral species	Prokaryotes
PRO_75fc08ef36f4236e6bb942d1b7dfd9c5	2	-0.145865	0.5	Peripheral species	Prokaryotes
PRO_68e5c396323b3d6f7d15f0aac0c0d0ce	1	-0.144338	0	Peripheral species	Prokaryotes
PRO_af8fd08b3f23cc04b05940f50265d54e	2	-0.145865	0	Peripheral species	Prokaryotes
FUN_1061269a449f32ed85148edd5cefe57e	2	6.85565	0.453168	Module hubs	Fungi
FUN_33fdfc99829036ccf410470b1179a1b2	4	2.64575	0	Module hubs	Fungi
FUN_84ab262c2b35edc1a7a0f1b8e89df91b	5	3.4641	0	Module hubs	Fungi
FUN_175ee7615a5fedafaae5a23b711c224f	1	6.9282	0.482841	Module hubs	Fungi
FUN_c8b9f07032069f4fd865892aa0ecb143	3	3.74166	0.37037	Module hubs	Fungi

## Sheet: Rhizome
Table S6 Within-module connectivity (Zi) and among-module connectivity (Pi) of OTUs in interdomain networks of H. ovalis-associated comparments
ID	module	Zi	Pi	Network roles	Type
PRO_9464184148043fda843992d0f8d25ffb	1	-0.166667	0	Peripheral species	Prokaryotes
PRO_234e3b9424d0b6d2adbdfe7c2052f17a	2	-0.176777	0	Peripheral species	Prokaryotes
PRO_4e6b19d32b59c78316f1452c53740d54	2	-0.176777	0	Peripheral species	Prokaryotes
PRO_5bf153164ccb88d2dfd3b90f752f21f8	2	-0.176777	0	Peripheral species	Prokaryotes
PRO_42a6b96ba2625e966a34c085fff5d02f	1	-0.166667	0.5	Peripheral species	Prokaryotes
PRO_6129c1629060faf9149185718b666852	1	-0.166667	0.5	Peripheral species	Prokaryotes
PRO_088974947d04ffbc9a4be85b9b405e6e	3	-0.258199	0.5	Peripheral species	Prokaryotes
PRO_981ab427ade63fef6a241701deacd568	1	-0.166667	0	Peripheral species	Prokaryotes
PRO_3ef2fbd5d51b758d3116367a9112ebd6	1	-0.166667	0	Peripheral species	Prokaryotes
PRO_5b7c9481328b6d1faee4feb62046b3f8	3	-0.258199	0.5	Peripheral species	Prokaryotes
PRO_d4d1a4fddf1fb68c8ef2a8fdbe48de4b	2	-0.176777	0	Peripheral species	Prokaryotes
PRO_168bc756ad07d52974adca9b96b8ebc9	1	-0.166667	0	Peripheral species	Prokaryotes
PRO_23c3bedf2a6a2f7cdf7cbd830ce5af2b	1	-0.166667	0	Peripheral species	Prokaryotes
PRO_c16b81d13fbe2273a8133484dd8afbbf	1	-0.166667	0.5	Peripheral species	Prokaryotes
PRO_004ddb5e514a7843618ed1991d3d3fc0	1	-0.166667	0.5	Peripheral species	Prokaryotes
PRO_0ed4daf0e2fc52a6e9eab1cc81c5dc73	1	-0.166667	0	Peripheral species	Prokaryotes
PRO_ee698983a846429b6e717335fa5c41d6	1	-0.166667	0.5	Peripheral species	Prokaryotes
PRO_90d981eca9fd7d35f672aff7936dd0c4	1	-0.166667	0	Peripheral species	Prokaryotes
PRO_1adf4f11edc4fa9ce877975923bf0420	1	-0.166667	0	Peripheral species	Prokaryotes
PRO_560d73af67040d1a22d6b70bd6480113	2	-0.176777	0	Peripheral species	Prokaryotes
PRO_6971b5ee74e2ff86d8e0a93ae9d62440	2	-0.176777	0	Peripheral species	Prokaryotes
PRO_451052690db690035d7f4569eefa8c88	3	-0.258199	0.5	Peripheral species	Prokaryotes
PRO_ff19a0a65edc027fee46ddf296d854aa	2	-0.176777	0	Peripheral species	Prokaryotes
PRO_5542219f9040d61bff4765f771334f60	1	-0.166667	0	Peripheral species	Prokaryotes
PRO_0388bd15875ea27285a9b8485d8850f6	1	-0.166667	0	Peripheral species	Prokaryotes
PRO_0d51289ad0332a82133fe4b37e294613	1	-0.166667	0	Peripheral species	Prokaryotes
PRO_09b6da1d82a322a61cbdcfd49e59732e	2	-0.176777	0	Peripheral species	Prokaryotes
PRO_849eaf1839ecd741e5dbd1e62115f00e	1	-0.166667	0.5	Peripheral species	Prokaryotes
PRO_0dab64606009f05c50d976f21a21c2f7	3	-0.258199	0.5	Peripheral species	Prokaryotes
PRO_4748803c2a5839a274c42444a88a5da8	3	-0.258199	0.5	Peripheral species	Prokaryotes
PRO_3033224bafbaa77d517a2ca176f5721a	1	-0.166667	0	Peripheral species	Prokaryotes
PRO_a69f273b4629f0746a6ec5acc0072891	2	-0.176777	0	Peripheral species	Prokaryotes
PRO_1e94f0cdbc25f5031880b3407b66865e	2	-0.176777	0	Peripheral species	Prokaryotes
PRO_8fd8a9bd34999b4ae6326f9606f7d4ea	1	-0.166667	0	Peripheral species	Prokaryotes
PRO_dfd55174746ba9912833e4f0d6c0b423	3	-0.258199	0.5	Peripheral species	Prokaryotes
PRO_87c305b0d05b8db80947bd56f1dbe843	1	-0.166667	0	Peripheral species	Prokaryotes
PRO_8b80ca0834a9ca408468f97e0d750f04	2	-0.176777	0	Peripheral species	Prokaryotes
PRO_3bcd43dfd30c4a95d4945bad78249909	2	-0.176777	0	Peripheral species	Prokaryotes
PRO_4adf0099fa9e70adbcc0ddc4e39ea285	2	-0.176777	0	Peripheral species	Prokaryotes
PRO_067c330fe838ce0ef3ec38d50519a579	2	-0.176777	0	Peripheral species	Prokaryotes
PRO_b07e1a6d1f8721adcf915832ae401b3c	2	-0.176777	0	Peripheral species	Prokaryotes
PRO_53258719f8697bd7e40fcdeaa89e8af1	2	-0.176777	0	Peripheral species	Prokaryotes
PRO_6fe3c74f2c589368e3536d6407376d00	1	-0.166667	0	Peripheral species	Prokaryotes
PRO_3985196692a661b85f68cc940b5ec892	3	-0.258199	0.5	Peripheral species	Prokaryotes
PRO_c24e8d43a8307bfbe9bda66ea9a58bf7	2	-0.176777	0	Peripheral species	Prokaryotes
PRO_5eda8cf5d8e6e03df1c960debab75a70	2	-0.176777	0	Peripheral species	Prokaryotes
PRO_bbaa49db59da4b9d9c05ca4a337866f3	3	-0.258199	0.5	Peripheral species	Prokaryotes
PRO_d491048645c44a4e107ded2385ef31ae	1	-0.166667	0	Peripheral species	Prokaryotes
PRO_6a155a1918b447b59a57dae757e2b44c	1	-0.166667	0	Peripheral species	Prokaryotes
PRO_a1b60bbeb789fe53549a240e52adf087	2	-0.176777	0	Peripheral species	Prokaryotes
PRO_26f670452e540cc504986e45e0ecc9b0	1	-0.166667	0	Peripheral species	Prokaryotes
PRO_22db4bfc4811dfc2fc6a471ecae9e18c	2	-0.176777	0	Peripheral species	Prokaryotes
PRO_48f27f9f3144dd2c4f62630e3c801c8c	3	-0.258199	0.5	Peripheral species	Prokaryotes
PRO_a694ca3b0aac417b1febd229dc94d7a8	1	-0.166667	0	Peripheral species	Prokaryotes
PRO_9dd83e4bb54289e0c9702ce526c37231	3	-0.258199	0	Peripheral species	Prokaryotes
PRO_3070c8669cf5406c877646d43f6502c3	1	-0.166667	0	Peripheral species	Prokaryotes
PRO_b296472b485da88c5577362f62312abf	1	-0.166667	0	Peripheral species	Prokaryotes
PRO_14c8029a2b788860eefdca101ed749fe	3	-0.258199	0.5	Peripheral species	Prokaryotes
PRO_09d050ab3d3305ca6a4c582e23623557	2	-0.176777	0	Peripheral species	Prokaryotes
PRO_afc57309a8157c315341e04cd89e74ae	3	-0.258199	0.5	Peripheral species	Prokaryotes
PRO_e98c90d7ce0507e456f212df5db008cd	3	-0.258199	0.5	Peripheral species	Prokaryotes
PRO_52c64f9511ea1e7c96f26c769c211d0b	2	-0.176777	0	Peripheral species	Prokaryotes
PRO_923a72e5cd096f91289ad671b01a3e5b	3	-0.258199	0.5	Peripheral species	Prokaryotes
PRO_96b62d5b1430add7217762bf08937fea	2	-0.176777	0	Peripheral species	Prokaryotes
PRO_c1244b49f9e6969be171225f16de3758	1	-0.166667	0	Peripheral species	Prokaryotes
PRO_43bf2e05902a9f38eb400647f5b1e0a0	1	-0.166667	0	Peripheral species	Prokaryotes
PRO_a68580e08c7ab43cdd39569be8a160f7	1	-0.166667	0	Peripheral species	Prokaryotes
PRO_5bad57fa3830c1d4c9ba79dbed27091b	1	-0.166667	0	Peripheral species	Prokaryotes
PRO_47af949fb120a79c659e64a5d8d92e67	2	-0.176777	0	Peripheral species	Prokaryotes
PRO_4c42f332ba75ee9aeba91f726e94a0dd	2	-0.176777	0	Peripheral species	Prokaryotes
PRO_3df2cea40f04b8629bf8321c9c192f38	2	-0.176777	0	Peripheral species	Prokaryotes
PRO_4ce7dd0817cd3fad4f182b9f8a71815a	1	-0.166667	0	Peripheral species	Prokaryotes
PRO_876e72957d3ab49fcf8498068a70562a	3	-0.258199	0.5	Peripheral species	Prokaryotes
PRO_857c6485758aaf613c96effa909b08ea	1	-0.166667	0.5	Peripheral species	Prokaryotes
PRO_6a4859fa3a5a1a80211e068c6fcd9660	1	-0.166667	0	Peripheral species	Prokaryotes
PRO_673776e9ffbc68ecd37f5ee2987486f7	2	-0.176777	0	Peripheral species	Prokaryotes
PRO_41872850d691e3b79555916708eaf345	2	-0.176777	0	Peripheral species	Prokaryotes
PRO_65e904982391bcc9de896240be4a6d9b	2	-0.176777	0	Peripheral species	Prokaryotes
PRO_6a268258a5100c4007a9fae37405e38b	1	-0.166667	0	Peripheral species	Archaea
PRO_072c6ec00f136eec9a45186f2333eba4	2	-0.176777	0	Peripheral species	Prokaryotes
PRO_42ba4c3e60768645e79055603bee9bee	2	-0.176777	0	Peripheral species	Prokaryotes
PRO_165bcbd1b1f5875725c53c8c757e87e7	2	-0.176777	0.5	Peripheral species	Prokaryotes
PRO_af8fd08b3f23cc04b05940f50265d54e	1	-0.166667	0	Peripheral species	Prokaryotes
FUN_1061269a449f32ed85148edd5cefe57e	1	6	0.18375	Module hubs	Fungi
FUN_84ab262c2b35edc1a7a0f1b8e89df91b	3	3.87298	0	Module hubs	Fungi
FUN_c8b9f07032069f4fd865892aa0ecb143	2	5.65685	0.5224	Module hubs	Fungi

## Sheet: Phylloplane
Table S6 Within-module connectivity (Zi) and among-module connectivity (Pi) of OTUs in interdomain networks of H. ovalis-associated comparments
ID	module	Zi	Pi	Network roles	Type
PRO_d1ead325dab69a82d37afca6ae22d87f	3	-0.176692	0.71875	Connector hubs	Prokaryotes
PRO_7a45bd46735ad753426a912718cd7b6c	2	-0.146336	0.611111	Peripheral species	Prokaryotes
PRO_b75ddb865f5a23525b86abdbc394a413	2	-0.38659	0.5	Peripheral species	Prokaryotes
PRO_0b387280d4a0f90a22a2585e3b9f8968	5	-0.193785	0.666667	Connector hubs	Prokaryotes
PRO_bc491968d9006b53072643829abc6e88	1	-0.374657	0.444444	Peripheral species	Prokaryotes
PRO_72eb1dd9fd552f7629e2e69b5daa0701	3	-0.176692	0.611111	Peripheral species	Prokaryotes
PRO_ab07f7d86f36f1faa873667bfe49368c	5	-0.193785	0.48	Peripheral species	Prokaryotes
PRO_5a95e591714e1954eea76f66a7a27e9e	3	-0.0782494	0.7	Connector hubs	Prokaryotes
PRO_b958923140ff98fd685fea9db683c200	1	-0.243284	0	Peripheral species	Prokaryotes
PRO_86ba09a82c5b931b5025b222da59fb50	3	-0.275135	0.444444	Peripheral species	Prokaryotes
PRO_cef3cca43b03907aa1b085899c899a8e	1	-0.243284	0.444444	Peripheral species	Prokaryotes
PRO_44d2fd83c5b3c58c4926e993cab4b652	1	-0.111911	0.56	Peripheral species	Prokaryotes
PRO_a2e31db5ce983ada820e811fa0e0f1d2	1	-0.243284	0.64	Connector hubs	Prokaryotes
PRO_61c216aa402d854b3822129160517db5	3	-0.275135	0	Peripheral species	Prokaryotes
PRO_152fa36dd4b0bb8f65a9c3dd58a81ae9	2	-0.266463	0.444444	Peripheral species	Prokaryotes
PRO_fdc2efa89db148e826f46f491df518cc	3	-0.275135	0.444444	Peripheral species	Prokaryotes
PRO_556a0196e4938d1a5310ab17af5ac266	3	-0.275135	0	Peripheral species	Prokaryotes
PRO_a533d95af7ee215ea6fcd8f6c77039e3	3	-0.373578	0	Peripheral species	Prokaryotes
PRO_d563ccb9d1f05c721ba9e1369f7f6a07	1	-0.243284	0.444444	Peripheral species	Prokaryotes
PRO_ba8c573467b5d0c796b9b59ef1f9eb09	3	-0.373578	0	Peripheral species	Prokaryotes
PRO_db17461074695137014a08c0c08b1190	3	-0.176692	0.56	Peripheral species	Prokaryotes
PRO_a562b03e4bede4e8b0e39b8200268206	1	-0.243284	0.734694	Connector hubs	Prokaryotes
PRO_fde8e84cce41b1ce4694d7b9a136fed0	1	-0.111911	0.611111	Peripheral species	Prokaryotes
PRO_d348b00c4a8dee0524f8905c4ae52442	2	-0.146336	0.65625	Connector hubs	Prokaryotes
PRO_c303606417ffed5dc190054aa973cf79	5	-0.377563	0	Peripheral species	Prokaryotes
PRO_f3e9bb5fcf17b4f59399ca727ec189cb	3	-0.373578	0	Peripheral species	Prokaryotes
PRO_007263651df1f5c7a57ab1b0c4d0e4b2	2	-0.266463	0	Peripheral species	Prokaryotes
PRO_b0ca867ae497f7f7cb976dda31889dd3	1	-0.111911	0.716049	Connector hubs	Prokaryotes
PRO_051fe4509ca4c5ab8d5475088b10c7dd	3	-0.373578	0.5	Peripheral species	Prokaryotes
PRO_3ee11ed236d423604d6dd058c64183d6	3	-0.0782494	0.571429	Peripheral species	Prokaryotes
PRO_e296ca1b3d99ebb7b874c8ac10e1f737	2	-0.146336	0.6875	Connector hubs	Prokaryotes
PRO_36ff84e432797cf3f78c9ba5e048abd2	2	-0.146336	0.716049	Connector hubs	Prokaryotes
PRO_bad7464d8713398f0275cc9a576d08f5	3	-0.176692	0.611111	Peripheral species	Prokaryotes
PRO_d716a2ded258ca46c50a32125c36cb8c	4	-0.25	0.666667	Connector hubs	Prokaryotes
PRO_a7ef5b0780e943e3fd05ef764755224a	1	-0.374657	0	Peripheral species	Prokaryotes
PRO_234e3b9424d0b6d2adbdfe7c2052f17a	1	-0.374657	0.5	Peripheral species	Prokaryotes
PRO_25e23fd8192cc71c9bd687ee08d9ac12	4	-0.25	0.72	Connector hubs	Prokaryotes
PRO_ae80f6274f1e55721cc5be8fc0a0e271	3	-0.176692	0.693878	Connector hubs	Prokaryotes
PRO_90ef4a198ad4e6f95b61aba8f921150b	2	-0.146336	0.65625	Connector hubs	Prokaryotes
PRO_314a5b36f3bf62c211d437a5b87e67a4	2	-0.266463	0	Peripheral species	Prokaryotes
PRO_d9bbccd9b043e43055cb13ca37c3680b	5	-0.377563	0	Peripheral species	Prokaryotes
PRO_32ea8c5b0488300f21471ea1b79b3491	2	-0.146336	0.716049	Connector hubs	Prokaryotes
PRO_6abf599e0d3f2e9083b59c8a5a88981d	5	-0.377563	0.5	Peripheral species	Prokaryotes
PRO_12831bc8f0919a1f05b4dd80e4443174	1	-0.111911	0.653061	Connector hubs	Prokaryotes
PRO_1d94ae799918f1d6046ed39a9d89e6cd	5	-0.285674	0	Peripheral species	Prokaryotes
PRO_4a73c609daf83b5160a46eb155c1f6a5	3	-0.176692	0.65625	Connector hubs	Prokaryotes
PRO_da3114ad2a6d9d653038777586209763	3	-0.373578	0	Peripheral species	Prokaryotes
PRO_80ae39867a5d7e7b0412dd0796d1219f	5	-0.101896	0.32	Peripheral species	Prokaryotes
PRO_e676606c6fd1c252b3c5878bb34627e2	1	-0.243284	0	Peripheral species	Prokaryotes
PRO_fd23925db5b1d9ac7b56994063357ab7	3	-0.373578	0	Peripheral species	Prokaryotes
PRO_7138b55fcb8f535bb2e5670fde598692	3	-0.275135	0	Peripheral species	Prokaryotes
PRO_62b70910ad1e16e5ee19edda9ad010bb	2	-0.146336	0.65625	Connector hubs	Prokaryotes
PRO_e6907e6f4d867908044b70b9eef60fc1	5	-0.101896	0.5	Peripheral species	Prokaryotes
PRO_e614ab8b20d0eafefd4291d42843862f	2	-0.38659	0.625	Connector hubs	Prokaryotes
PRO_382fafda509132771204a2335c1e9a1f	2	-0.146336	0.72	Connector hubs	Prokaryotes
PRO_772a1b853a769289ee9f58993039c96f	5	-0.0100077	0.694215	Connector hubs	Prokaryotes
PRO_afaa451f716c44d0ba534f371e4edc2d	5	-0.285674	0	Peripheral species	Prokaryotes
PRO_5103b74a6363a32d6b47d7ea512513e2	5	-0.285674	0	Peripheral species	Prokaryotes
PRO_77f63ddc6978d9cdfe2aad967ccfbdc5	1	-0.374657	0.75	Connector hubs	Prokaryotes
PRO_88ce47d4b5d6826cbc0a79fc21c07318	3	-0.373578	0	Peripheral species	Prokaryotes
PRO_99230b7c6158ecd66c5db19cb4e7eec0	1	-0.374657	0	Peripheral species	Prokaryotes
PRO_004008dd34b3efcbf33ea27b2625e3a3	4	-0.25	0.716049	Connector hubs	Prokaryotes
PRO_b28625c7e7b5d80c29cdff83c6964e4a	1	-0.243284	0.64	Connector hubs	Prokaryotes
PRO_99ed0e44ac937ac333f76f335d2acd53	5	-0.377563	0	Peripheral species	Prokaryotes
PRO_1f5dc49eeec6398d01658fc1fd657d21	2	-0.146336	0.693878	Connector hubs	Prokaryotes
PRO_102ec3ff9c1cf9410ef38de6142eb236	1	-0.374657	0.5	Peripheral species	Prokaryotes
PRO_b474c8c5e4e3fdea032a7feb365e8e98	2	-0.146336	0.56	Peripheral species	Prokaryotes
PRO_1ec76601bf1771813ccfb912d45a40e1	2	-0.146336	0.375	Peripheral species	Prokaryotes
PRO_a27cf6c2b37bbebbd8fc7796f0d88984	3	-0.176692	0.611111	Peripheral species	Prokaryotes
PRO_591af5f1ba3ad86eb21077b4e653c110	5	-0.193785	0	Peripheral species	Prokaryotes
PRO_d9eebe5ba86d7eac8853c0851814121c	3	-0.176692	0.653061	Connector hubs	Prokaryotes
PRO_e1155b0dae3c1b7bf3e4b5a300ad8a5b	2	-0.38659	0	Peripheral species	Prokaryotes
PRO_e3059e9fc03141a569d5d3f8a65fa5d9	5	-0.377563	0	Peripheral species	Prokaryotes
PRO_1bfca904864e496bd974c0f13511a85d	3	-0.176692	0.375	Peripheral species	Prokaryotes
PRO_c855ad414d3bbdde6e3eb4f68955924c	3	-0.176692	0.693878	Connector hubs	Prokaryotes
PRO_cd12f02e82c1f96204baddae3bf22378	2	-0.38659	0	Peripheral species	Prokaryotes
PRO_787f0df0c5b10d2d9c6c23bef8a29a53	3	-0.176692	0.653061	Connector hubs	Prokaryotes
PRO_7a8cfae46915e82e4546766bbff743df	2	-0.146336	0.56	Peripheral species	Prokaryotes
PRO_3399a1b0cc0dde4a69178c11086a655b	5	-0.377563	0	Peripheral species	Prokaryotes
PRO_9e82ed15ea0def7fc2797fddca438b12	2	-0.38659	0.5	Peripheral species	Prokaryotes
PRO_83ac1d7906d89fe679cecc7b42837fd0	5	-0.377563	0.5	Peripheral species	Prokaryotes
PRO_bf9a4c08fa7f250b39e4f353a28eef43	1	-0.374657	0	Peripheral species	Prokaryotes
PRO_9faba969878c846b7d7c0df710eec37f	4	-0.25	0	Peripheral species	Prokaryotes
PRO_0e131d71ed6fa4ea1c8e9429b9f32ecd	3	-0.176692	0.65625	Connector hubs	Prokaryotes
PRO_06f816bc590a45daaa5699d7d9f60054	2	-0.146336	0.666667	Connector hubs	Prokaryotes
PRO_6107c4b6fe7a12d27f327fed467d38da	5	-0.377563	0	Peripheral species	Prokaryotes
PRO_dc740802e8d2044b0f742621936f0c5a	5	-0.193785	0.48	Peripheral species	Prokaryotes
PRO_bfeb6e5490c610ffb0f57e2aa657ef2e	3	-0.0782494	0.612245	Peripheral species	Prokaryotes
PRO_7cca75a624d36427742f53dbcab8f084	1	-0.243284	0.625	Connector hubs	Prokaryotes
PRO_dcb2f2daedcf70de6b936a96b693abdb	2	-0.146336	0.6875	Connector hubs	Prokaryotes
PRO_56bebe479a94bd72593ab5827dc69c3a	5	-0.377563	0	Peripheral species	Prokaryotes
PRO_0de460bb2dc4851ad2e81117fa6014d8	2	-0.146336	0.611111	Peripheral species	Prokaryotes
PRO_6dd0e93b98aabf0cc2f1214914c10517	3	-0.176692	0.612245	Peripheral species	Prokaryotes
PRO_6e038528911e409d168b93df6e1073b7	2	-0.266463	0.444444	Peripheral species	Prokaryotes
PRO_52a004b9b90e672071a9e640b1813f76	5	-0.377563	0	Peripheral species	Prokaryotes
PRO_d6c2e50bb2b2e7b10dabd6f84154242b	3	-0.0782494	0.641975	Connector hubs	Prokaryotes
PRO_a6039d2a126925424f74544e7a32bab4	5	-0.285674	0.625	Connector hubs	Prokaryotes
PRO_4166206f76f482552249f31cf3569079	3	-0.373578	0	Peripheral species	Prokaryotes
PRO_f882adc4924d9926c5931394a388f849	3	-0.0782494	0.7	Connector hubs	Prokaryotes
PRO_a4249126c5ab1a9f4915ed66a50f9693	5	-0.101896	0.444444	Peripheral species	Prokaryotes
PRO_32e5835c4c3ba366c83f6b898ac34ee7	4	-0.25	0.444444	Peripheral species	Prokaryotes
PRO_3ef2fbd5d51b758d3116367a9112ebd6	5	-0.0100077	0.53125	Peripheral species	Prokaryotes
PRO_702a6461602adeea92ac67f6416ead02	4	-0.25	0	Peripheral species	Prokaryotes
PRO_c6971272c45f26863eee4a44e25086bf	5	-0.193785	0.56	Peripheral species	Prokaryotes
PRO_b4bca6d157058dd21e4f15306a28299c	1	-0.374657	0.5	Peripheral species	Prokaryotes
PRO_8d4b400b577ec8fc20944bf05d8ce00b	5	-0.0100077	0.277778	Peripheral species	Prokaryotes
PRO_d4d1a4fddf1fb68c8ef2a8fdbe48de4b	2	-0.146336	0.611111	Peripheral species	Prokaryotes
PRO_168bc756ad07d52974adca9b96b8ebc9	5	-0.285674	0.625	Connector hubs	Prokaryotes
PRO_ffc5d23e5ec2547ada04a28c04445088	5	-0.101896	0	Peripheral species	Prokaryotes
PRO_f10a9aeca722d82be6abf98b9005fc95	5	-0.377563	0	Peripheral species	Prokaryotes
PRO_1f5e72f83387a359766ba00d7e9c54b2	5	-0.377563	0	Peripheral species	Prokaryotes
PRO_458e63cfb3611d3beed4f7f570f5e77d	3	-0.275135	0	Peripheral species	Prokaryotes
PRO_00c470a2a2331f53259e195d7577b1d7	5	-0.285674	0.444444	Peripheral species	Prokaryotes
PRO_80fd070e7f67b8032c81d080400373d5	5	-0.101896	0.32	Peripheral species	Prokaryotes
PRO_b67327020b54d23883b67222c31dee3a	5	-0.193785	0.611111	Peripheral species	Prokaryotes
PRO_94516cd6154e49c0bf688d61f4c24364	5	-0.101896	0.32	Peripheral species	Prokaryotes
PRO_08585a2eaca95b8d5eadb5f498ab0bf2	5	-0.101896	0.32	Peripheral species	Prokaryotes
PRO_4c1a809eb02878b3d2d8a697c7930624	1	-0.374657	0.666667	Connector hubs	Prokaryotes
PRO_903ea2e6dc298a2934353e95e49fb49a	5	-0.377563	0	Peripheral species	Prokaryotes
PRO_c16b81d13fbe2273a8133484dd8afbbf	5	-0.377563	0	Peripheral species	Prokaryotes
PRO_7939799ffcf491ddeaa62a49ebabb749	1	-0.243284	0.444444	Peripheral species	Prokaryotes
PRO_90d981eca9fd7d35f672aff7936dd0c4	3	-0.176692	0.71875	Connector hubs	Prokaryotes
PRO_fe4cbe87c7a4c393481ff593adb7fd3b	5	-0.0100077	0.44898	Peripheral species	Prokaryotes
PRO_19fa60acffd7879d2dc383ddc9385659	1	-0.111911	0.72	Connector hubs	Prokaryotes
PRO_7eee85006b80d1d6e793afc5d7015419	5	-0.377563	0.5	Peripheral species	Prokaryotes
PRO_560d73af67040d1a22d6b70bd6480113	3	-0.0782494	0.743802	Connector hubs	Prokaryotes
PRO_6971b5ee74e2ff86d8e0a93ae9d62440	3	-0.176692	0.612245	Peripheral species	Prokaryotes
PRO_6845fe55f2b4f051a22bc167ef2b80ea	4	-0.25	0.444444	Peripheral species	Prokaryotes
PRO_ff19a0a65edc027fee46ddf296d854aa	5	-0.377563	0.444444	Peripheral species	Prokaryotes
PRO_f8731062ef0644965aae5fbe038af8b3	5	-0.0100077	0.53125	Peripheral species	Prokaryotes
PRO_31044d12d4b7be4bf3d90c0b0b63ffa6	3	-0.275135	0	Peripheral species	Prokaryotes
PRO_8ae36f5def66087c5610cd62db98f150	2	-0.266463	0.64	Connector hubs	Prokaryotes
PRO_d349fc36722b28e1ed1ce4788645564b	5	-0.193785	0.48	Peripheral species	Prokaryotes
PRO_90a53232ada4a128768b604abf3f647d	5	-0.0100077	0.5625	Peripheral species	Prokaryotes
PRO_6117ffa2b2f44e5cd17243b068df7038	2	-0.266463	0.722222	Connector hubs	Prokaryotes
PRO_d6550449955612d8c7a7e34bf6aa5d10	3	-0.275135	0.444444	Peripheral species	Prokaryotes
PRO_5fe5df05c2c826a69d54501db7b0fe31	5	-0.285674	0.444444	Peripheral species	Prokaryotes
PRO_fbf3f9d4a85b17541c9591cca3467f03	2	-0.146336	0.611111	Peripheral species	Prokaryotes
PRO_d7c175c5b206160e3c14ffd3ae2019d7	3	-0.275135	0	Peripheral species	Prokaryotes
PRO_870b966a0883d385cc94811f3aa203bf	5	-0.377563	0.666667	Connector hubs	Prokaryotes
PRO_2fe7f0c31473e98b899b1ae4d9b01c46	2	-0.266463	0.444444	Peripheral species	Prokaryotes
PRO_88a59d0b7b8b25d546a396f6f6e15331	5	-0.193785	0.56	Peripheral species	Prokaryotes
PRO_849eaf1839ecd741e5dbd1e62115f00e	5	-0.377563	0.5	Peripheral species	Prokaryotes
PRO_b30942209a6c885a322c60b7c077fbbc	1	-0.111911	0.666667	Connector hubs	Prokaryotes
PRO_34a97f98805978caf917e7db0c066cb3	4	-0.25	0	Peripheral species	Prokaryotes
PRO_0dab64606009f05c50d976f21a21c2f7	3	-0.176692	0.375	Peripheral species	Prokaryotes
PRO_4748803c2a5839a274c42444a88a5da8	3	-0.373578	0	Peripheral species	Prokaryotes
PRO_7188ce140c148b15b672115f6b03944b	1	-0.243284	0.64	Connector hubs	Prokaryotes
PRO_c92bf687c8e1dd1705b183b9858eeebd	3	-0.176692	0.611111	Peripheral species	Prokaryotes
PRO_08874dffbed5863fd3c9f86677852ba5	2	-0.266463	0.5	Peripheral species	Prokaryotes
PRO_28e8cee608bb6332250305af82111939	3	-0.176692	0.71875	Connector hubs	Prokaryotes
PRO_7c0eea7015d56b100b7d0625d662340b	5	-0.377563	0	Peripheral species	Prokaryotes
PRO_3a78ec011ed3e3456690ba83d4200da3	5	-0.101896	0	Peripheral species	Prokaryotes
PRO_4bb633f2406435eee98478d6bc7b55b9	1	-0.374657	0	Peripheral species	Prokaryotes
PRO_8d2c987ac3657eb4ccd73777c1c30bc1	3	-0.0782494	0.666667	Connector hubs	Prokaryotes
PRO_be78d61c4d04c18e938595118614872b	5	-0.377563	0.5	Peripheral species	Prokaryotes
PRO_a69f273b4629f0746a6ec5acc0072891	3	-0.373578	0	Peripheral species	Prokaryotes
PRO_1e94f0cdbc25f5031880b3407b66865e	5	-0.285674	0.625	Connector hubs	Prokaryotes
PRO_f6c257520add249668eb517a00d4a4a4	5	-0.101896	0.612245	Peripheral species	Prokaryotes
PRO_89f60dd05954ab536aed92ea99a01304	1	-0.243284	0.666667	Connector hubs	Prokaryotes
PRO_3c1700c7c21f47b614f057dc11f193bd	1	-0.243284	0.625	Connector hubs	Prokaryotes
PRO_33d87f90ae7699617372d2ba44a54703	1	-0.243284	0.666667	Connector hubs	Prokaryotes
PRO_603e9b07ab1edf4e68182d1e24916bd7	5	-0.0100077	0.44898	Peripheral species	Prokaryotes
PRO_59be739f27037e977dc828de333b72d7	5	-0.0100077	0.617284	Peripheral species	Prokaryotes
PRO_60ea036060801ffeb03763e3ff978322	5	-0.101896	0.691358	Connector hubs	Prokaryotes
PRO_0790e75cffa0b32f16407c37ce3248ce	1	-0.243284	0.722222	Connector hubs	Prokaryotes
PRO_eac5f0bf8349ea9a02dce1d113b4438c	3	-0.176692	0.611111	Peripheral species	Prokaryotes
PRO_c36fe4c1169a476466573e2bf3c63558	3	-0.176692	0	Peripheral species	Prokaryotes
PRO_ab4dcd71e20ab5548ed4af17a5685806	1	-0.111911	0.71875	Connector hubs	Prokaryotes
PRO_1a085ee6201b1e6fd017559729efddf4	1	-0.243284	0.64	Connector hubs	Prokaryotes
PRO_39d313d9bb49358bc17b6e11faaa2abc	3	-0.373578	0	Peripheral species	Prokaryotes
PRO_8fd8a9bd34999b4ae6326f9606f7d4ea	5	-0.0100077	0.53125	Peripheral species	Prokaryotes
PRO_2e2a001bb212823aa2e5cc3038cbccbd	2	-0.38659	0.75	Connector hubs	Prokaryotes
PRO_4c3d262fcbecdcb33272c22f7291e76a	3	-0.0782494	0.769231	Connector hubs	Prokaryotes
PRO_2e90ebd6a13412eade966e8a4c7aa55c	5	-0.0100077	0	Peripheral species	Prokaryotes
PRO_ca2af9a1bbd9d8eec47c26de9dd7c44a	5	-0.101896	0.666667	Connector hubs	Prokaryotes
PRO_4e41eb198c0fa5dfef43af1eca5258f2	5	-0.0100077	0.277778	Peripheral species	Prokaryotes
PRO_d83f29f1a140139899bdff5b62c9ba9b	5	-0.285674	0.444444	Peripheral species	Prokaryotes
PRO_d1fa560bbc26b7a0607f69b269b20ba5	5	-0.193785	0.611111	Peripheral species	Prokaryotes
PRO_0c844b58c617cf65e1b7bb489d32b17f	3	-0.176692	0.56	Peripheral species	Prokaryotes
PRO_93563a820a32e9b77d33053716a72b53	3	-0.373578	0	Peripheral species	Prokaryotes
PRO_ba3f8da473db9708798a5dba31c31458	5	-0.377563	0.444444	Peripheral species	Prokaryotes
PRO_f1e760669bddfbfddf50f983ff00bcde	5	-0.101896	0.444444	Peripheral species	Prokaryotes
PRO_9ea61ecc828bc101ec6deb7631e28394	3	-0.373578	0.5	Peripheral species	Prokaryotes
PRO_51987c65cbc89ac286c75adbd0f53040	5	-0.0100077	0.53125	Peripheral species	Prokaryotes
PRO_36ee572a20f4de51e274cb4f363498b8	5	-0.377563	0	Peripheral species	Prokaryotes
PRO_0440bcc5cc6af24141db02502dcbf394	5	-0.101896	0.65625	Connector hubs	Prokaryotes
PRO_3bf382f95a59879ad21f251d994f7caf	1	-0.111911	0.72	Connector hubs	Prokaryotes
PRO_2386836da9c9ee3cfa00c55f98b029ef	5	-0.285674	0.5	Peripheral species	Prokaryotes
PRO_d3d07ac31bb85c831b4ef59a93fe883e	5	-0.377563	0.5	Peripheral species	Prokaryotes
PRO_10f447ac22869601b68c482a7a6a3ff1	2	-0.146336	0.693878	Connector hubs	Prokaryotes
PRO_7942f5b5e70e69dd8ec6a79b693b5f35	1	-0.111911	0.56	Peripheral species	Prokaryotes
PRO_d885a5b00b99b4e9b0692f734bdc66fe	4	-0.25	0.625	Connector hubs	Prokaryotes
PRO_708a56af657a443e54a6a475acd6eb4b	3	-0.373578	0.666667	Connector hubs	Prokaryotes
PRO_f28efa58a7149c43ac1c9a9762a90b40	4	-0.25	0.625	Connector hubs	Prokaryotes
PRO_f2af73b75d3ac9796b8f46e9565fe858	5	-0.285674	0.444444	Peripheral species	Prokaryotes
PRO_af0cd79514e465686bfe109e161c6c3b	1	-0.111911	0.611111	Peripheral species	Prokaryotes
PRO_7fdd468b8a0c673853fc72a60ea2a09e	2	-0.38659	0.5	Peripheral species	Prokaryotes
PRO_f420b5340d48941cc0e22ffef62e3df1	5	-0.377563	0	Peripheral species	Prokaryotes
PRO_2d93bb67f2f223e43ec0e6621946d79a	2	-0.38659	0	Peripheral species	Prokaryotes
PRO_e261dc97586bfd85ea223c39564ec6a2	5	-0.377563	0.444444	Peripheral species	Prokaryotes
PRO_5f663c20317845cbfe824fc9464ea819	5	-0.193785	0.375	Peripheral species	Prokaryotes
PRO_4adf0099fa9e70adbcc0ddc4e39ea285	5	-0.377563	0.5	Peripheral species	Prokaryotes
PRO_53258719f8697bd7e40fcdeaa89e8af1	2	-0.38659	0	Peripheral species	Prokaryotes
PRO_84db99cab40b53e2f3b4715c629a6fb9	3	-0.0782494	0.691358	Connector hubs	Prokaryotes
PRO_c0258bf87a04fc3cabdba1e5e4004a11	1	-0.111911	0.71875	Connector hubs	Prokaryotes
PRO_c24e8d43a8307bfbe9bda66ea9a58bf7	5	-0.377563	0.666667	Connector hubs	Prokaryotes
PRO_0724eec66e6ef3da3b155c5b7d1e578d	1	-0.243284	0	Peripheral species	Prokaryotes
PRO_aaadb22a9d9401cacbf1a70be54656f8	5	-0.0100077	0.694215	Connector hubs	Prokaryotes
PRO_5fed4568be25b48dda86214c0b04d42a	5	-0.101896	0.571429	Peripheral species	Prokaryotes
PRO_5cce4b3a39ab2bc380c8731013548aaf	3	-0.176692	0.375	Peripheral species	Prokaryotes
PRO_bce538d065f8e2071d3435a7d2bd0684	2	-0.146336	0.78	Connector hubs	Prokaryotes
PRO_b53e2db6c2d602f479c6e4576e0c50d3	1	-0.243284	0.625	Connector hubs	Prokaryotes
PRO_ead4d17455bba1fbb4941c4a0f5d67b5	1	-0.111911	0.71875	Connector hubs	Prokaryotes
PRO_39fd59fb6b1d1ca7580f5f4b0648e9bd	5	-0.377563	0	Peripheral species	Prokaryotes
PRO_cd3e3a974af9907057947dd74d303ba1	5	-0.377563	0.444444	Peripheral species	Prokaryotes
PRO_03ec2c3c664a1cf391f7dfd8c8c280d9	2	-0.146336	0.375	Peripheral species	Prokaryotes
PRO_c0d8a477eff75e22cf4fb25bc88191f1	5	-0.193785	0.375	Peripheral species	Prokaryotes
PRO_5eda8cf5d8e6e03df1c960debab75a70	4	-0.25	0.444444	Peripheral species	Prokaryotes
PRO_d8dd3dccfd75d046abd06aac14f04928	3	-0.0782494	0.7	Connector hubs	Prokaryotes
PRO_cdd5d101fdefb45735fd15533ef52d98	5	-0.0100077	0.592593	Peripheral species	Prokaryotes
PRO_352298e680554b461a8dfcf876d72fcc	4	-0.25	0.72	Connector hubs	Prokaryotes
PRO_b6d52741562c126afe54b50139400044	1	-0.111911	0.653061	Connector hubs	Prokaryotes
PRO_bbaa49db59da4b9d9c05ca4a337866f3	5	-0.0100077	0.66	Connector hubs	Prokaryotes
PRO_0ec8e1556d6e2a78652fc565ee51b458	5	-0.101896	0	Peripheral species	Prokaryotes
PRO_183852d889a0efa7c34fb865c0e30d95	2	-0.146336	0.48	Peripheral species	Prokaryotes
PRO_d491048645c44a4e107ded2385ef31ae	2	-0.146336	0.65625	Connector hubs	Prokaryotes
PRO_498b772f752f515388cb6390ef2e3356	5	-0.377563	0.444444	Peripheral species	Prokaryotes
PRO_4af34e31f4f29f5372246db273985eb8	3	-0.176692	0	Peripheral species	Prokaryotes
PRO_6a155a1918b447b59a57dae757e2b44c	2	-0.266463	0.444444	Peripheral species	Prokaryotes
PRO_a1b60bbeb789fe53549a240e52adf087	3	-0.275135	0.72	Connector hubs	Prokaryotes
PRO_23fe54197549f90472eb31ae82417af6	3	-0.373578	0	Peripheral species	Prokaryotes
PRO_26f670452e540cc504986e45e0ecc9b0	2	-0.38659	0	Peripheral species	Prokaryotes
PRO_22db4bfc4811dfc2fc6a471ecae9e18c	5	-0.101896	0.65625	Connector hubs	Prokaryotes
PRO_251521aad4ebf4e385bad29e900a9180	5	-0.101896	0.571429	Peripheral species	Prokaryotes
PRO_9618236214d1b5fc3e5e12d7a8130684	4	-0.25	0.5	Peripheral species	Prokaryotes
PRO_db2bc13858925d4e36cd3b855072727d	5	-0.377563	0	Peripheral species	Prokaryotes
PRO_39780834f081bc6e7e880386594bd5ac	2	-0.146336	0.375	Peripheral species	Prokaryotes
PRO_d80e1e45e0d52d0d9d3608b3c35db7a8	2	-0.146336	0.612245	Peripheral species	Prokaryotes
PRO_4c7576abed23f3a6b63f7fb4aa36bcea	3	-0.0782494	0.32	Peripheral species	Prokaryotes
PRO_1197601577a50a8c10d8fb8916c81499	2	-0.266463	0.722222	Connector hubs	Prokaryotes
PRO_b296472b485da88c5577362f62312abf	3	-0.373578	0.666667	Connector hubs	Prokaryotes
PRO_74b380cfc9327b46a9d4f6c13adb9d2d	1	-0.243284	0.444444	Peripheral species	Prokaryotes
PRO_e98c90d7ce0507e456f212df5db008cd	1	-0.374657	0	Peripheral species	Prokaryotes
PRO_955d19a4aab5da786b99c3ab9fcb5f14	3	-0.0782494	0.763889	Connector hubs	Prokaryotes
PRO_c1244b49f9e6969be171225f16de3758	2	-0.266463	0.64	Connector hubs	Prokaryotes
PRO_43bf2e05902a9f38eb400647f5b1e0a0	2	-0.146336	0.65625	Connector hubs	Prokaryotes
PRO_a68580e08c7ab43cdd39569be8a160f7	4	-0.25	0.375	Peripheral species	Prokaryotes
PRO_5bad57fa3830c1d4c9ba79dbed27091b	3	-0.275135	0	Peripheral species	Prokaryotes
PRO_47af949fb120a79c659e64a5d8d92e67	1	-0.243284	0.625	Connector hubs	Prokaryotes
PRO_a70f7f0cf443cab6c5e19fb0f8bc3215	1	-0.243284	0.444444	Peripheral species	Prokaryotes
PRO_db1e2fde406d3af842a3d68cee98c6d7	1	-0.243284	0.64	Connector hubs	Prokaryotes
PRO_dea99aaa00a2860b7c365030e1b46264	4	-0.25	0.75	Connector hubs	Prokaryotes
PRO_783f745467f5b9535456117933344d5f	3	-0.176692	0.375	Peripheral species	Prokaryotes
PRO_48645f53fcb31ee8577a0affaac7019c	2	-0.266463	0.444444	Peripheral species	Prokaryotes
PRO_c5a6e26ae7ded37e3d5fbc5379a40ca6	2	-0.38659	0	Peripheral species	Prokaryotes
PRO_2a5333b46b7f0a81f8de1c4aabf57c8d	3	-0.176692	0.56	Peripheral species	Prokaryotes
PRO_cf96dd33b4b3ab8b9553bb2f2fdc1aea	3	-0.0782494	0.65625	Connector hubs	Prokaryotes
PRO_78b6368ee4c7690ecd30112401b3bedd	4	-0.25	0.625	Connector hubs	Prokaryotes
PRO_b1685db266613fe7a211c73d7004a2f9	5	-0.193785	0.693878	Connector hubs	Prokaryotes
PRO_ed7f1751e039c2264443327f646a0b7f	5	-0.193785	0.666667	Connector hubs	Prokaryotes
PRO_b7ac3bc602278453f4b5c2cd413b6edf	3	-0.373578	0.5	Peripheral species	Prokaryotes
PRO_876e72957d3ab49fcf8498068a70562a	5	-0.377563	0.5	Peripheral species	Prokaryotes
PRO_40b29d1bec6737f74e52c05903a70880	5	-0.285674	0.444444	Peripheral species	Prokaryotes
PRO_6a268258a5100c4007a9fae37405e38b	3	-0.176692	0.611111	Peripheral species	Archaea
PRO_5288d7bb397197ac423fdc60fa9c15be	1	-0.111911	0.6875	Connector hubs	Prokaryotes
PRO_bd7e0ad74eda8fa1477cf524f4f19e6f	1	-0.111911	0.71875	Connector hubs	Prokaryotes
PRO_76c75b6950ce069329a6c41d2c7527ed	2	-0.38659	0.5	Peripheral species	Prokaryotes
PRO_d36ccc1cad228fa0060a59e5182b8a8b	1	-0.374657	0	Peripheral species	Prokaryotes
PRO_8f0d3849bc89289e311dababfb1bb5e8	2	-0.38659	0.5	Peripheral species	Prokaryotes
PRO_1c81758c43c0ca40c7aad4c9d82e3dc9	3	-0.373578	0.5	Peripheral species	Prokaryotes
PRO_25fc48b572126df38342e8925550d779	2	-0.38659	0	Peripheral species	Prokaryotes
PRO_c6678c7cf33a3698c80c4ec8d46d2d6f	3	-0.275135	0.5	Peripheral species	Prokaryotes
PRO_4092f533f6ed121a055716f39e249451	1	-0.374657	0	Peripheral species	Prokaryotes
PRO_8507fbb416e9f7c5e942602d5a42a2ad	1	-0.243284	0.625	Connector hubs	Prokaryotes
PRO_387105db159db708d41b39d493134705	2	-0.146336	0.375	Peripheral species	Prokaryotes
PRO_621dfdc91f147a67db23f317959bea55	3	-0.176692	0.56	Peripheral species	Prokaryotes
PRO_66ab076d6b34628fd315d3f74e885020	3	-0.176692	0.56	Peripheral species	Prokaryotes
PRO_f49d2256dcae932d21bfab7d3a0114f8	3	-0.0782494	0.6875	Connector hubs	Prokaryotes
PRO_b3fa69f36db55f7ab10af40b3d7ce980	5	-0.377563	0	Peripheral species	Prokaryotes
PRO_81b1d854fa98dcfc7217f209ac736c09	5	-0.285674	0.625	Connector hubs	Prokaryotes
PRO_72f492854cb8c3bd4446066645a3aad3	3	-0.176692	0.716049	Connector hubs	Prokaryotes
PRO_8562f6f215d3fef5c2c8ac4c4b98794c	5	-0.193785	0.56	Peripheral species	Prokaryotes
PRO_6f0f334559b46cf61fee58c4ffa12c7d	5	-0.0100077	0.5625	Peripheral species	Prokaryotes
PRO_79bb6533c130da853fce185429d448f5	5	-0.101896	0.32	Peripheral species	Prokaryotes
PRO_218a32d018e17ee097df2eeb5fc5b2c4	3	-0.275135	0.625	Connector hubs	Prokaryotes
PRO_643c806aabefcfdc7548cf29321a0c2e	5	-0.101896	0.571429	Peripheral species	Prokaryotes
PRO_5d0e8143d07895e9a935614dd8fee184	1	-0.243284	0.64	Connector hubs	Prokaryotes
PRO_d28223004ee91028053d6104de39eb4c	5	-0.377563	0.5	Peripheral species	Prokaryotes
FUN_e5a242cc41d1af61934dd98d66253247	5	5.31954	0.510117	Module hubs	Fungi
FUN_5b69c0c54572927c9c18efa99e113646	5	5.04387	0.380342	Module hubs	Fungi
FUN_1061269a449f32ed85148edd5cefe57e	2	3.93798	0.667378	Network hubs	Fungi
FUN_36cbaa3addb0c59c1a36762416cf6497	1	4.09203	0.719446	Network hubs	Fungi
FUN_33fdfc99829036ccf410470b1179a1b2	1	3.17242	0.728889	Network hubs	Fungi
FUN_f216d0c0c258c907cfe56336f5f1d4c4	3	2.18593	0.49	Peripheral species	Fungi
FUN_2c3b073b280416975ef837ef18ef703d	5	4.12499	0.464082	Module hubs	Fungi
FUN_d217d63a7de0a26840eb65e6ecf7f28a	5	3.48177	0.422117	Module hubs	Fungi
FUN_84ab262c2b35edc1a7a0f1b8e89df91b	3	4.45012	0.514844	Module hubs	Fungi
FUN_175ee7615a5fedafaae5a23b711c224f	5	3.38988	0.360983	Module hubs	Fungi
FUN_c8b9f07032069f4fd865892aa0ecb143	3	4.74545	0.706406	Network hubs	Fungi
FUN_1d2e106686ac502b7b4b9ebc2b6be02e	3	5.13922	0.639819	Network hubs	Fungi
FUN_6cce64aef3fa5cec8cd1fe8f4400538c	2	4.0581	0.65651	Network hubs	Fungi
FUN_6cc4f715bf48f07d76191f1415efcf57	2	4.41848	0.739136	Network hubs	Fungi
FUN_d911e3ce04f2f770a689d059da26daeb	1	4.88027	0.752379	Network hubs	Fungi
FUN_2364d9cd7e0ecbcc978c283f7737534e	4	4	0.75962	Network hubs	Fungi

## Sheet: Sediment
Table S6 Within-module connectivity (Zi) and among-module connectivity (Pi) of OTUs in interdomain networks of H. ovalis-associated comparments
ID	module	Zi	Pi	Network roles	Type
PRO_8e840be40037187a4ecc17bf9bc8ee85	1	0.0212349	0	Peripheral species	Prokaryotes
PRO_99660a57295403024cdc71907db3e3c1	1	-0.484711	0	Peripheral species	Prokaryotes
PRO_89705168d1e1443b6ef404359df1d346	1	-0.105251	0.571429	Peripheral species	Prokaryotes
PRO_11e6072f9657a606503b9cf7613a8fa9	2	-0.121046	0.625	Connector hubs	Prokaryotes
PRO_8bf69f15f53e708ac3afb41b21a0f09d	4	-0.180787	0.32	Peripheral species	Prokaryotes
PRO_b7f54a61b6977aae758d5da4c76478b5	4	-0.266123	0.5	Peripheral species	Prokaryotes
PRO_fdc2efa89db148e826f46f491df518cc	3	-0.548417	0	Peripheral species	Prokaryotes
PRO_a533d95af7ee215ea6fcd8f6c77039e3	4	-0.180787	0.592593	Peripheral species	Prokaryotes
PRO_45454a2c6acdc78b5082f25c33f79566	1	-0.231738	0.375	Peripheral species	Prokaryotes
PRO_ce00c24783aa265a61b7958fcb3c067e	2	-0.252369	0.666667	Connector hubs	Prokaryotes
PRO_ba8c573467b5d0c796b9b59ef1f9eb09	4	-0.0954503	0.408163	Peripheral species	Prokaryotes
PRO_2257475704f410a186d305b4c7ec25d4	3	-0.403405	0.48	Peripheral species	Prokaryotes
PRO_fde8e84cce41b1ce4694d7b9a136fed0	2	0.0102775	0	Peripheral species	Prokaryotes
PRO_9abe291cdaaad270f69710f16f551c93	1	-0.358224	0.64	Connector hubs	Prokaryotes
PRO_f3e9bb5fcf17b4f59399ca727ec189cb	2	0.141601	0.592593	Peripheral species	Prokaryotes
PRO_bad7464d8713398f0275cc9a576d08f5	4	-0.180787	0.571429	Peripheral species	Prokaryotes
PRO_d716a2ded258ca46c50a32125c36cb8c	2	0.141601	0.32	Peripheral species	Prokaryotes
PRO_a7ef5b0780e943e3fd05ef764755224a	2	-0.252369	0.5	Peripheral species	Prokaryotes
PRO_234e3b9424d0b6d2adbdfe7c2052f17a	1	-0.231738	0.66	Connector hubs	Prokaryotes
PRO_ae80f6274f1e55721cc5be8fc0a0e271	2	-0.121046	0.666667	Connector hubs	Prokaryotes
PRO_cdad15f1c9e41a8046e93642287433cb	4	-0.436796	0	Peripheral species	Prokaryotes
PRO_1d94ae799918f1d6046ed39a9d89e6cd	1	-0.231738	0.611111	Peripheral species	Prokaryotes
PRO_378631916923f408b2caaaf801d5c8aa	3	-0.548417	0	Peripheral species	Prokaryotes
PRO_102ec3ff9c1cf9410ef38de6142eb236	4	-0.351459	0.444444	Peripheral species	Prokaryotes
PRO_7cca75a624d36427742f53dbcab8f084	3	-0.113382	0.653061	Connector hubs	Prokaryotes
PRO_6f67386d353dca4e1a2ac7156aa06c46	4	-0.351459	0.444444	Peripheral species	Prokaryotes
PRO_cca6ccc2213a51059fbac0e2e9219b8d	1	-0.105251	0.561983	Peripheral species	Prokaryotes
PRO_da50d56f3770ee46d460efd8950a2348	2	-0.252369	0	Peripheral species	Prokaryotes
PRO_33c963fd059bd9a6f3d276985157941e	2	-0.252369	0.5	Peripheral species	Prokaryotes
PRO_f6d9f052c7bec26aade0c3206322e598	4	-0.436796	0.666667	Connector hubs	Prokaryotes
PRO_c5b78196d0d010e06c6b9f4149c69317	4	0.245895	0.626039	Connector hubs	Prokaryotes
PRO_131f7b3d4c363272aa97a0211a98f773	3	-0.548417	0	Peripheral species	Prokaryotes
PRO_cb22cfa7124d865edfb20e995275d4bd	3	0.176642	0.62585	Connector hubs	Prokaryotes
PRO_16d47c1bb9f5217cabb095d73a2f2ce7	3	-0.475911	0.444444	Peripheral species	Prokaryotes
PRO_87696d4461127a243d4ec799e9eea76a	1	-0.484711	0.5	Peripheral species	Prokaryotes
PRO_19f0d698cfb8efa2c018d12d3d77062e	2	-0.252369	0	Peripheral species	Prokaryotes
PRO_e473852905ada730612771cc74379ec8	4	-0.266123	0.611111	Peripheral species	Prokaryotes
PRO_62b738055504164b8743e0436c3e02ed	2	-0.252369	0	Peripheral species	Prokaryotes
PRO_a8f249af338db1d9f003f5f03836bda1	1	0.400694	0.197531	Peripheral species	Prokaryotes
PRO_942b61d7e3d49ed137b48a44973e22d8	1	-0.484711	0	Peripheral species	Prokaryotes
PRO_c2a33e5aeb6beff90943eb1ec6a75e1c	3	-0.330899	0.32	Peripheral species	Prokaryotes
PRO_e740d79dee8a1f73bfd7c2f464dbe381	3	-0.258393	0.277778	Peripheral species	Prokaryotes
PRO_e6096c313c7c9198b7e14f0556afc8dd	1	0.400694	0.622222	Connector hubs	Prokaryotes
PRO_eebe4758a036e605e05405f4b7d47cff	4	-0.351459	0	Peripheral species	Prokaryotes
PRO_3ef2fbd5d51b758d3116367a9112ebd6	4	-0.351459	0.653061	Connector hubs	Prokaryotes
PRO_04d8f2a4419c4da9566d9f42b1df052a	1	-0.484711	0	Peripheral species	Prokaryotes
PRO_b61cd69cfd817bd98f3c137ad43da816	3	-0.548417	0	Peripheral species	Prokaryotes
PRO_5afa350df48b9f0f43d147c104c16041	1	-0.484711	0	Peripheral species	Prokaryotes
PRO_702a6461602adeea92ac67f6416ead02	2	-0.252369	0	Peripheral species	Prokaryotes
PRO_9b2dbfd9a00572d8e96417f30eacbb7d	4	-0.180787	0.65625	Connector hubs	Prokaryotes
PRO_2909db189e26ee00ba297f7b2e75e59e	3	-0.475911	0.444444	Peripheral species	Prokaryotes
PRO_311b65088573e7d737ac3862dc72d333	1	0.0212349	0.5625	Peripheral species	Prokaryotes
PRO_f030b51013b676f201937b0d99655845	1	0.0212349	0.569444	Peripheral species	Prokaryotes
PRO_1241b42e29b2ffffa5eaeb33a995edca	1	-0.358224	0.722222	Connector hubs	Prokaryotes
PRO_5bd520b476cb2d6a145160bec33a6ccd	4	-0.180787	0.5	Peripheral species	Prokaryotes
PRO_c6971272c45f26863eee4a44e25086bf	3	-0.185887	0.54	Peripheral species	Prokaryotes
PRO_f5588b837f4dea23ce49896bcef3cdb1	3	-0.0408758	0.486111	Peripheral species	Prokaryotes
PRO_9016326898687be4b4c14268d242ea03	2	-0.252369	0.625	Connector hubs	Prokaryotes
PRO_b4bca6d157058dd21e4f15306a28299c	4	-0.436796	0.5	Peripheral species	Prokaryotes
PRO_6bf61d0a8954079c875780616144b4e8	3	-0.185887	0.61157	Peripheral species	Prokaryotes
PRO_8d4b400b577ec8fc20944bf05d8ce00b	3	-0.258393	0.277778	Peripheral species	Prokaryotes
PRO_23c3bedf2a6a2f7cdf7cbd830ce5af2b	1	-0.358224	0.444444	Peripheral species	Prokaryotes
PRO_ffc5d23e5ec2547ada04a28c04445088	3	-0.185887	0.244898	Peripheral species	Prokaryotes
PRO_f10a9aeca722d82be6abf98b9005fc95	2	-0.121046	0	Peripheral species	Prokaryotes
PRO_df11e622d3b0be6c872e88e64f99e6f6	3	-0.548417	0	Peripheral species	Prokaryotes
PRO_1f5e72f83387a359766ba00d7e9c54b2	3	-0.185887	0.444444	Peripheral species	Prokaryotes
PRO_458e63cfb3611d3beed4f7f570f5e77d	2	-0.121046	0.444444	Peripheral species	Prokaryotes
PRO_fcc7dcf0699800ac6a8a255be688d14c	4	-0.436796	0.5	Peripheral species	Prokaryotes
PRO_80fd070e7f67b8032c81d080400373d5	3	-0.548417	0	Peripheral species	Prokaryotes
PRO_05da370ff782002fd7ab1e1973db4e5a	4	-0.0101139	0.40625	Peripheral species	Prokaryotes
PRO_94516cd6154e49c0bf688d61f4c24364	1	0.0212349	0.44898	Peripheral species	Prokaryotes
PRO_e25927d77a038ea04213450d7339c243	2	-0.121046	0.72	Connector hubs	Prokaryotes
PRO_8051019dfea6905f599628f2f1fa5faa	4	0.0752224	0.512397	Peripheral species	Prokaryotes
PRO_4c1a809eb02878b3d2d8a697c7930624	2	-0.252369	0.75	Connector hubs	Prokaryotes
PRO_addc871ace4586cf85ebf630d8c0d147	1	-0.484711	0	Peripheral species	Prokaryotes
PRO_05d58056171f558a7e33b3357098ed3c	2	-0.121046	0	Peripheral species	Prokaryotes
PRO_4187558d96f3b106378e3e9780e75ff9	3	0.0316301	0.18	Peripheral species	Prokaryotes
PRO_df7d61f8267639e1566daabeb28e3944	4	-0.180787	0.32	Peripheral species	Prokaryotes
PRO_adf6f45f00a0c09b6ab3dcad1214e87e	4	-0.180787	0.32	Peripheral species	Prokaryotes
PRO_903ea2e6dc298a2934353e95e49fb49a	3	-0.548417	0	Peripheral species	Prokaryotes
PRO_cffaa7c0d3d1f08e914a4c86e0c1ad37	1	-0.231738	0	Peripheral species	Prokaryotes
PRO_c16b81d13fbe2273a8133484dd8afbbf	1	-0.231738	0.375	Peripheral species	Prokaryotes
PRO_a3ae8cbe388617f00ea346ee37149467	1	-0.231738	0.6875	Connector hubs	Prokaryotes
PRO_b92a62fe96df72f9c3fa6cf46d6cc36b	1	-0.484711	0	Peripheral species	Prokaryotes
PRO_21067c75866468f7008262683dff3e1a	1	-0.231738	0	Peripheral species	Prokaryotes
PRO_7939799ffcf491ddeaa62a49ebabb749	3	0.249148	0.512346	Peripheral species	Prokaryotes
PRO_74291a532d42b84f217848954722d2c9	2	-0.252369	0	Peripheral species	Prokaryotes
PRO_0ed4daf0e2fc52a6e9eab1cc81c5dc73	1	-0.484711	0	Peripheral species	Prokaryotes
PRO_1adf4f11edc4fa9ce877975923bf0420	1	-0.105251	0.32	Peripheral species	Prokaryotes
PRO_a7d870d3786bb0dc0b15c1e98315486f	3	-0.403405	0.375	Peripheral species	Prokaryotes
PRO_fe4cbe87c7a4c393481ff593adb7fd3b	3	-0.330899	0.571429	Peripheral species	Prokaryotes
PRO_f73273a06f00a12b6427ae366fa9ffdb	1	-0.105251	0	Peripheral species	Prokaryotes
PRO_4709cf4cda362dac04af6c1ac911023f	3	-0.258393	0.53125	Peripheral species	Prokaryotes
PRO_560d73af67040d1a22d6b70bd6480113	1	-0.358224	0.64	Connector hubs	Prokaryotes
PRO_8ae36f5def66087c5610cd62db98f150	1	-0.105251	0.704082	Connector hubs	Prokaryotes
PRO_911647e7d9be32ca458ce0b26a6852ac	1	-0.484711	0	Peripheral species	Prokaryotes
PRO_6117ffa2b2f44e5cd17243b068df7038	1	-0.358224	0	Peripheral species	Prokaryotes
PRO_c4eccf3914ac86edd9af5d9838574865	2	-0.252369	0.625	Connector hubs	Prokaryotes
PRO_19b85cd16911157e0aafa57b49a994d6	3	-0.258393	0	Peripheral species	Prokaryotes
PRO_d6550449955612d8c7a7e34bf6aa5d10	1	-0.231738	0.46875	Peripheral species	Prokaryotes
PRO_5fe5df05c2c826a69d54501db7b0fe31	2	-0.252369	0	Peripheral species	Prokaryotes
PRO_09b6da1d82a322a61cbdcfd49e59732e	1	-0.358224	0.5	Peripheral species	Prokaryotes
PRO_9d0d0b31dfae1dba0d6b3846858ef59b	4	-0.0101139	0.493827	Peripheral species	Prokaryotes
PRO_870b966a0883d385cc94811f3aa203bf	1	0.653667	0.165289	Peripheral species	Prokaryotes
PRO_88a59d0b7b8b25d546a396f6f6e15331	3	-0.113382	0	Peripheral species	Prokaryotes
PRO_849eaf1839ecd741e5dbd1e62115f00e	2	-0.121046	0.444444	Peripheral species	Prokaryotes
PRO_a3e6c1e678f0a9021dbf1b19a2766641	2	-0.121046	0.444444	Peripheral species	Prokaryotes
PRO_b30942209a6c885a322c60b7c077fbbc	2	0.0102775	0.6875	Connector hubs	Prokaryotes
PRO_46cc8c873f9df000886f7dd97dd4b940	4	-0.351459	0	Peripheral species	Prokaryotes
PRO_f25c7ca96b68845afc95f714099531de	4	-0.436796	0.5	Peripheral species	Prokaryotes
PRO_21dca0020d2c0fb80960ff7855a3936d	1	-0.231738	0.375	Peripheral species	Prokaryotes
PRO_55453ed345428549ce1542040132f9f5	1	-0.105251	0	Peripheral species	Prokaryotes
PRO_70ea9e3a8a041b8767e2902d3cea2a5b	4	-0.436796	0	Peripheral species	Prokaryotes
PRO_3033224bafbaa77d517a2ca176f5721a	3	-0.548417	0	Peripheral species	Prokaryotes
PRO_328e53f25150a70905fb29c6ee64c501	4	-0.436796	0.5	Peripheral species	Prokaryotes
PRO_18a340388947b156d66e25bafbf58489	4	-0.436796	0	Peripheral species	Prokaryotes
PRO_0e6db989f2aff754101cc1793e986d20	2	-0.252369	0	Peripheral species	Prokaryotes
PRO_34efb3f3b937c1b3ec260a91e21f1afd	2	-0.121046	0.444444	Peripheral species	Prokaryotes
PRO_aae5ee51919d1f2716d7443b761c281c	1	0.147721	0.244898	Peripheral species	Prokaryotes
PRO_939ad7a529c2720d3d11965d90368701	1	-0.105251	0	Peripheral species	Prokaryotes
PRO_8662a36f239907722f7ec3cdc3322f8e	1	-0.484711	0	Peripheral species	Prokaryotes
PRO_f5204e0b250a77027d012e0a3f98b3bb	1	-0.358224	0	Peripheral species	Prokaryotes
PRO_b185036c81a02ace318ac974693a0210	4	-0.436796	0	Peripheral species	Prokaryotes
PRO_3a78ec011ed3e3456690ba83d4200da3	3	-0.403405	0.375	Peripheral species	Prokaryotes
PRO_4bb633f2406435eee98478d6bc7b55b9	4	-0.351459	0.444444	Peripheral species	Prokaryotes
PRO_12037f39f67fe8c101cd8abf63aed373	1	-0.358224	0	Peripheral species	Prokaryotes
PRO_be78d61c4d04c18e938595118614872b	1	-0.484711	0	Peripheral species	Prokaryotes
PRO_1e94f0cdbc25f5031880b3407b66865e	1	-0.105251	0.64	Connector hubs	Prokaryotes
PRO_2c9d5260999ef040e07a74df54dee935	4	-0.266123	0.611111	Peripheral species	Prokaryotes
PRO_3bd90162857e70f32387c037ddcbd07b	3	-0.258393	0.277778	Peripheral species	Prokaryotes
PRO_5872bf9b7c94bb15a69201327c0b1ad6	4	-0.0101139	0.569444	Peripheral species	Prokaryotes
PRO_80dbbc985b62ccb514c6385dcb54b9bf	2	-0.252369	0	Peripheral species	Prokaryotes
PRO_7a2fcc56ce31ae910cfffebb75686c70	4	-0.436796	0	Peripheral species	Prokaryotes
PRO_7ddcd8ebdc99d1ce9af6677353915944	2	0.0102775	0	Peripheral species	Prokaryotes
PRO_b52125e2e05b3ac1a43012f82c96c348	3	-0.0408758	0.64	Connector hubs	Prokaryotes
PRO_b48da849139a8ed8f27be1cf7924cda1	2	0.0102775	0.653061	Connector hubs	Prokaryotes
PRO_87e856f28ceaadb837e6583c27004ce8	4	-0.436796	0	Peripheral species	Prokaryotes
PRO_aa1324f683ca8566582ad020989ef60f	2	-0.252369	0	Peripheral species	Prokaryotes
PRO_7e6555de1f60c462071a2cdbd23fdb1f	1	-0.358224	0.444444	Peripheral species	Prokaryotes
PRO_74c4b855bc25224b85bf33843c3f67e1	2	-0.252369	0	Peripheral species	Prokaryotes
PRO_fee325fa7afca6fefa9835ede52d257a	2	-0.121046	0.666667	Connector hubs	Prokaryotes
PRO_50b41a11746214ba43bd2c52d2b4a48d	2	-0.121046	0	Peripheral species	Prokaryotes
PRO_0276b041a87ecf305c4553ed76c0cb88	4	-0.180787	0.5	Peripheral species	Prokaryotes
PRO_4a487263b3b5e5778f80989813c33883	2	0.0102775	0.375	Peripheral species	Prokaryotes
PRO_b436b37a0c85f083c17c5240bf83455e	2	-0.121046	0.666667	Connector hubs	Prokaryotes
PRO_a8b2e02ecc6701b868d6edb38ca280d2	2	-0.252369	0.666667	Connector hubs	Prokaryotes
PRO_0135fb28b53c9539caf4ef58ae1612c8	1	-0.484711	0.5	Peripheral species	Prokaryotes
PRO_c88aac7bfc46a4a99b63d7d670e77b9f	2	-0.252369	0	Peripheral species	Prokaryotes
PRO_2f34a4b3993a31bda248f37077166083	4	-0.436796	0	Peripheral species	Prokaryotes
PRO_f5696e32f6b48a4ff7b9d454ce6e0c54	4	-0.266123	0	Peripheral species	Prokaryotes
PRO_e557e15cb88c0c41481178e3bcaed840	3	0.0316301	0.524444	Peripheral species	Prokaryotes
PRO_f99bbc189a35d506b2d8c768edb887ac	3	-0.403405	0.48	Peripheral species	Prokaryotes
PRO_25b7efab79666d166605f8d0a4f26894	4	-0.0101139	0.244898	Peripheral species	Prokaryotes
PRO_895e8eb18515bb2449f9e2243f9eb27f	2	0.0102775	0	Peripheral species	Prokaryotes
PRO_d687039079487d2a53e6a59a0233724e	3	-0.548417	0	Peripheral species	Prokaryotes
PRO_b651113270f7d77a61de0487e2140548	3	-0.185887	0.54	Peripheral species	Prokaryotes
PRO_5cf02a72010ed2d22a40f618ad5e2bf8	1	-0.484711	0	Peripheral species	Prokaryotes
PRO_7c5297f4cc8eead783aa22349a5b24e6	4	-0.436796	0	Peripheral species	Prokaryotes
PRO_40ff93c4347c0cbf91f0a8df857b62ad	4	-0.351459	0	Peripheral species	Prokaryotes
PRO_80ce25d51e7cd62149c8becd8d0cba1d	3	-0.0408758	0.602041	Peripheral species	Prokaryotes
PRO_60d6ab28d5b6b5c454d1d424a5e85462	4	-0.266123	0	Peripheral species	Prokaryotes
PRO_cce11fa825f6d134e5505440a1781a58	4	-0.266123	0	Peripheral species	Prokaryotes
PRO_e612d08ac5441bb737985f5803bab7c2	2	-0.252369	0.5	Peripheral species	Prokaryotes
PRO_704aa84dd940f02639a3b7c6096048aa	2	-0.252369	0	Peripheral species	Prokaryotes
PRO_0790e75cffa0b32f16407c37ce3248ce	3	0.104136	0.567901	Peripheral species	Prokaryotes
PRO_50b7aa220833e32132fbafb16f6af632	3	0.0316301	0.59	Peripheral species	Prokaryotes
PRO_d878159a9f75d7077e56ab3e730bb955	4	-0.0101139	0.48	Peripheral species	Prokaryotes
PRO_e668619f6649276dc10d7d18f592b5e6	2	-0.252369	0.625	Connector hubs	Prokaryotes
PRO_1256b597c638013f580bc3b213d24157	2	0.0102775	0.71875	Connector hubs	Prokaryotes
PRO_eac5f0bf8349ea9a02dce1d113b4438c	3	-0.475911	0	Peripheral species	Prokaryotes
PRO_f2c074ea5bf08720b832c973e070495e	1	-0.358224	0.625	Connector hubs	Prokaryotes
PRO_5bfa4552a368a57751c8ceb9d4ce1948	2	0.0102775	0.56	Peripheral species	Prokaryotes
PRO_c6652a297c9939a92ac99908d24ec0d7	2	-0.252369	0	Peripheral species	Prokaryotes
PRO_c36fe4c1169a476466573e2bf3c63558	3	-0.0408758	0.664062	Connector hubs	Prokaryotes
PRO_4d305ee44b4ef530ca5da9e50a7db071	2	-0.252369	0.666667	Connector hubs	Prokaryotes
PRO_49fb99d9bedef6f47b6191c3700a30bf	3	0.0316301	0.551111	Peripheral species	Prokaryotes
PRO_0439eb245bd11c9a87fa5da402cd8a75	2	-0.252369	0.5	Peripheral species	Prokaryotes
PRO_14ebeabe94a570cfd73a17ff5bdac8cc	3	-0.113382	0.632812	Connector hubs	Prokaryotes
PRO_ab4dcd71e20ab5548ed4af17a5685806	1	-0.231738	0	Peripheral species	Prokaryotes
PRO_772298664c8b56860e78aa2700894b6c	4	-0.0954503	0.625	Connector hubs	Prokaryotes
PRO_5671ed14a709cf7aa9197773eb8fea8f	4	-0.266123	0	Peripheral species	Prokaryotes
PRO_38565d5b5e7914232366f0e1c6ce992f	4	-0.0954503	0	Peripheral species	Prokaryotes
PRO_3559fb33473e2a95eb2a9fbc08fa0c70	2	-0.252369	0.5	Peripheral species	Prokaryotes
PRO_9ec3a29af358391926e82964b5177f18	2	-0.252369	0	Peripheral species	Prokaryotes
PRO_b0040eb1db7139d172a0ee6a15fd2d40	3	-0.258393	0.5	Peripheral species	Prokaryotes
PRO_d62df225a6ef3c4809c79a4fdc656f87	4	-0.351459	0.444444	Peripheral species	Prokaryotes
PRO_39d313d9bb49358bc17b6e11faaa2abc	4	-0.436796	0	Peripheral species	Prokaryotes
PRO_e5b3aa9d6bda3ba43d5bc220b537b7a0	4	-0.0101139	0.48	Peripheral species	Prokaryotes
PRO_64e0d6228cfa93b1fa8b39ddda99b27b	4	-0.351459	0.444444	Peripheral species	Prokaryotes
PRO_5e2c0ad96e8d11a4ba93385b8bdfb344	4	-0.436796	0.5	Peripheral species	Prokaryotes
PRO_a997370c293535672d2e381c35a16e60	1	-0.484711	0	Peripheral species	Prokaryotes
PRO_8fd8a9bd34999b4ae6326f9606f7d4ea	1	-0.358224	0.625	Connector hubs	Prokaryotes
PRO_2e2a001bb212823aa2e5cc3038cbccbd	1	0.0212349	0.62	Peripheral species	Prokaryotes
PRO_5fdfddfaa9625212813f2ebeb11e6937	4	-0.0101139	0.61157	Peripheral species	Prokaryotes
PRO_1a7180a02dde8e18d12cc99a4bc60ae3	3	-0.475911	0	Peripheral species	Prokaryotes
PRO_ddfb41f649bc3e669f9a5818993c7c98	3	-0.403405	0	Peripheral species	Prokaryotes
PRO_2d887b916583b359ced6e32fae77c527	4	0.160559	0.444444	Peripheral species	Prokaryotes
PRO_71d2e09e12dff3d1c7a1dc0ebaf1c715	2	-0.252369	0	Peripheral species	Prokaryotes
PRO_7a8d4ea25ee4762b34fc8febdf06317c	1	-0.484711	0.666667	Connector hubs	Prokaryotes
PRO_ff039e8b5aad7a296018f069a877ecf8	4	-0.266123	0.375	Peripheral species	Prokaryotes
PRO_87c305b0d05b8db80947bd56f1dbe843	2	-0.252369	0.75	Connector hubs	Prokaryotes
PRO_ae8abacdeb2c51b5b14c382ad888a579	4	-0.0954503	0.567901	Peripheral species	Prokaryotes
PRO_ca2af9a1bbd9d8eec47c26de9dd7c44a	3	-0.403405	0.693878	Connector hubs	Prokaryotes
PRO_b5794620c0f44d30d538790c67f00e9d	4	-0.351459	0.625	Connector hubs	Prokaryotes
PRO_0ce27fbbc4a375ade1ad4363bd06b684	3	-0.330899	0.612245	Peripheral species	Prokaryotes
PRO_67d66fd29bb17e7f1c6e592d8e903c96	2	-0.121046	0.625	Connector hubs	Prokaryotes
PRO_4e41eb198c0fa5dfef43af1eca5258f2	3	-0.185887	0.595041	Peripheral species	Prokaryotes
PRO_d83f29f1a140139899bdff5b62c9ba9b	1	-0.484711	0	Peripheral species	Prokaryotes
PRO_dc5a4424ef81d24562f89f3d50aa30cb	1	-0.484711	0	Peripheral species	Prokaryotes
PRO_5c8e29842ee2833dee2f67478b5405da	2	-0.252369	0.5	Peripheral species	Prokaryotes
PRO_0dc1bc837b7c1714cea0d14eb97f4608	3	-0.475911	0.444444	Peripheral species	Prokaryotes
PRO_9be17c698bded3fe6f5ce0a7af143da9	2	-0.252369	0	Peripheral species	Prokaryotes
PRO_afceaa8b0f8d9697433b32b330ba382a	2	-0.252369	0.666667	Connector hubs	Prokaryotes
PRO_f9996dbb1ea65178208d415f31024201	2	-0.252369	0	Peripheral species	Prokaryotes
PRO_8d1180b126cb95018420377ffdcb18a1	3	-0.403405	0	Peripheral species	Prokaryotes
PRO_4d099272ebc5442c5697e6cccaa422ac	1	-0.484711	0	Peripheral species	Prokaryotes
PRO_81f55484b2e1e331b5c47439e5bfe7eb	4	-0.266123	0.375	Peripheral species	Prokaryotes
PRO_e23069b8975f072a25b7e284cf9c3209	2	-0.252369	0.5	Peripheral species	Prokaryotes
PRO_ba3f8da473db9708798a5dba31c31458	1	-0.231738	0.611111	Peripheral species	Prokaryotes
PRO_172b853464332b74a25b13fda3daeac5	3	-0.548417	0	Peripheral species	Prokaryotes
PRO_08b32c6cc8329e0f4df48c2e5d7a823e	2	-0.121046	0.734694	Connector hubs	Prokaryotes
PRO_2ce4574efe27fac0c12a32d518ca4fd7	1	-0.358224	0.444444	Peripheral species	Prokaryotes
PRO_7b28f5e943a17ed823d3d957dd3f527e	1	-0.231738	0.666667	Connector hubs	Prokaryotes
PRO_5ba31052eeaec78f6ebfbd6d2a18ce1a	2	-0.121046	0.666667	Connector hubs	Prokaryotes
PRO_916390c862db696dd56914b99820ed26	3	-0.185887	0.40625	Peripheral species	Prokaryotes
PRO_cfeedf1415f5ff2274f7115988fc437b	3	-0.330899	0.5	Peripheral species	Prokaryotes
PRO_f1e760669bddfbfddf50f983ff00bcde	1	-0.358224	0.625	Connector hubs	Prokaryotes
PRO_9ea61ecc828bc101ec6deb7631e28394	2	-0.252369	0.666667	Connector hubs	Prokaryotes
PRO_8477c01ba681c9a47ae34f6d1cf69de6	3	-0.403405	0.611111	Peripheral species	Prokaryotes
PRO_36579f7746c170b91ff0add98ca7f531	2	-0.252369	0.666667	Connector hubs	Prokaryotes
PRO_335d54cc5c128ea73e94830fc4b141d8	2	-0.252369	0.5	Peripheral species	Prokaryotes
PRO_10f447ac22869601b68c482a7a6a3ff1	3	-0.403405	0.375	Peripheral species	Prokaryotes
PRO_309d18ca3c3d558f8d30c25d2729663a	1	-0.358224	0	Peripheral species	Prokaryotes
PRO_c78542b55af6f8a6c7ea725467c175b7	3	-0.113382	0.569444	Peripheral species	Prokaryotes
PRO_b516077105eeaa4a664e8145d5d624ae	1	0.147721	0.54	Peripheral species	Prokaryotes
PRO_8757af8e503a504f6b4769378cbaf1c5	2	-0.252369	0	Peripheral species	Prokaryotes
PRO_a465dd4b1edae0c6edf3f116559ddd34	1	-0.484711	0.5	Peripheral species	Prokaryotes
PRO_f2af73b75d3ac9796b8f46e9565fe858	3	-0.113382	0.345679	Peripheral species	Prokaryotes
PRO_af0cd79514e465686bfe109e161c6c3b	1	-0.231738	0.375	Peripheral species	Prokaryotes
PRO_77d7c9aa993ab3c4c930bc0b13e958ad	2	-0.252369	0.666667	Connector hubs	Prokaryotes
PRO_0c6c70b889e24b6d357a1e564a88aa84	1	-0.231738	0	Peripheral species	Prokaryotes
PRO_de5baccb0bdbbba1b9ee5371d21fa0cc	4	-0.436796	0	Peripheral species	Prokaryotes
PRO_2e5fac1deb52bd5e5bc10b85b04e372b	4	-0.351459	0.444444	Peripheral species	Prokaryotes
PRO_9375fc63df465b5ac829f87c32f53e72	1	-0.105251	0.32	Peripheral species	Prokaryotes
PRO_be56c19462389fdd4978d898d76b145d	1	-0.358224	0	Peripheral species	Prokaryotes
PRO_22a1cc26343ab971eaf3a27eb0c8f385	1	-0.484711	0	Peripheral species	Prokaryotes
PRO_d35f7542aaeca51a311982e42e7cea7b	3	-0.475911	0.625	Connector hubs	Prokaryotes
PRO_389dc5a6cd21cf32da43b2263fadb678	3	-0.330899	0.32	Peripheral species	Prokaryotes
PRO_84db99cab40b53e2f3b4715c629a6fb9	1	0.147721	0.40625	Peripheral species	Prokaryotes
PRO_2fee4138d4880c69384e61bf850a985c	3	0.176642	0.460938	Peripheral species	Prokaryotes
PRO_c24e8d43a8307bfbe9bda66ea9a58bf7	1	0.147721	0.58	Peripheral species	Prokaryotes
PRO_0724eec66e6ef3da3b155c5b7d1e578d	4	-0.266123	0	Peripheral species	Prokaryotes
PRO_83491995e409e85a2ccf31072a95aa0a	2	-0.252369	0	Peripheral species	Prokaryotes
PRO_aaadb22a9d9401cacbf1a70be54656f8	1	-0.231738	0.611111	Peripheral species	Prokaryotes
PRO_cdd5d101fdefb45735fd15533ef52d98	4	-0.266123	0.611111	Peripheral species	Prokaryotes
PRO_bbaa49db59da4b9d9c05ca4a337866f3	4	-0.180787	0.5	Peripheral species	Prokaryotes
PRO_0ec8e1556d6e2a78652fc565ee51b458	1	-0.105251	0.641975	Connector hubs	Prokaryotes
PRO_183852d889a0efa7c34fb865c0e30d95	3	-0.113382	0.60355	Peripheral species	Prokaryotes
PRO_d491048645c44a4e107ded2385ef31ae	4	-0.351459	0	Peripheral species	Prokaryotes
PRO_4af34e31f4f29f5372246db273985eb8	2	-0.121046	0.611111	Peripheral species	Prokaryotes
PRO_41a4cd755890fa3f62d85402f45a0af9	3	-0.403405	0	Peripheral species	Prokaryotes
PRO_a1b60bbeb789fe53549a240e52adf087	3	-0.475911	0.444444	Peripheral species	Prokaryotes
PRO_23fe54197549f90472eb31ae82417af6	1	-0.358224	0.444444	Peripheral species	Prokaryotes
PRO_26f670452e540cc504986e45e0ecc9b0	2	0.0102775	0.56	Peripheral species	Prokaryotes
PRO_22db4bfc4811dfc2fc6a471ecae9e18c	4	-0.351459	0.64	Connector hubs	Prokaryotes
PRO_251521aad4ebf4e385bad29e900a9180	2	0.141601	0.72449	Connector hubs	Prokaryotes
PRO_9f20a54c6b4924f6050d65bb41a0d623	3	-0.330899	0.444444	Peripheral species	Prokaryotes
PRO_9618236214d1b5fc3e5e12d7a8130684	4	-0.436796	0.5	Peripheral species	Prokaryotes
PRO_db2bc13858925d4e36cd3b855072727d	1	-0.484711	0.444444	Peripheral species	Prokaryotes
PRO_ca9a201a06937ba15e74d5a0e9e1f50a	3	-0.548417	0	Peripheral species	Prokaryotes
PRO_e198be581480b22acd2b05bce5c10e62	3	-0.330899	0.625	Connector hubs	Prokaryotes
PRO_53e769634cfbc2e1ca0b3e6a5d7b17cd	1	-0.484711	0	Peripheral species	Prokaryotes
PRO_d0d993aae25e889877fb8f267299c376	4	-0.0954503	0.44898	Peripheral species	Prokaryotes
PRO_1197601577a50a8c10d8fb8916c81499	4	-0.0101139	0.65625	Connector hubs	Prokaryotes
PRO_147d13a36661ef5ab394c311be3d2fc8	3	-0.113382	0.632812	Connector hubs	Prokaryotes
PRO_632c129dd7f5a87c61efb16bd7a6e08a	4	-0.0954503	0.277778	Peripheral species	Prokaryotes
PRO_0209b4cb7167dc81d559704286679f0e	1	-0.105251	0	Peripheral species	Prokaryotes
PRO_9a23e6e410beb187ece080a27341b9e1	4	-0.180787	0	Peripheral species	Prokaryotes
PRO_774ecff1291a5a5b10bddf2a504cabf5	2	-0.121046	0	Peripheral species	Prokaryotes
PRO_a522498e7a4134e3bbcee85328f89d74	4	-0.351459	0	Peripheral species	Prokaryotes
PRO_74803aebd65497e6c9516e59af052745	2	-0.121046	0.444444	Peripheral species	Prokaryotes
PRO_f350dd93a8947a4013e27ac10e93048b	3	-0.548417	0	Peripheral species	Prokaryotes
PRO_d717d572abbca3f4f30940a719958ffc	3	-0.0408758	0.631579	Connector hubs	Prokaryotes
PRO_efe3a2428deb3d12c69137534b2f0f0d	3	-0.548417	0	Peripheral species	Prokaryotes
PRO_ddf17392fc7347df232d0b25f84efad6	1	-0.358224	0.625	Connector hubs	Prokaryotes
PRO_b296472b485da88c5577362f62312abf	1	-0.358224	0.444444	Peripheral species	Prokaryotes
PRO_74b380cfc9327b46a9d4f6c13adb9d2d	4	-0.0101139	0.54	Peripheral species	Prokaryotes
PRO_fd1ca32c1fac07295a532d85a9a08e2c	3	-0.475911	0.625	Connector hubs	Prokaryotes
PRO_31e8018caa643fbb87c700d67d759115	3	-0.258393	0.277778	Peripheral species	Prokaryotes
PRO_7540eed509df8bbdbdff823cab2cdbbb	3	-0.403405	0	Peripheral species	Prokaryotes
PRO_7aa667863d6b0aaa39a4bdba07696a47	2	-0.252369	0	Peripheral species	Prokaryotes
PRO_581bdac4700133f1fab277501e14ac39	3	-0.258393	0	Peripheral species	Prokaryotes
PRO_06a69e4f32366afda9047d78857f79d5	3	-0.0408758	0.34	Peripheral species	Prokaryotes
PRO_f132bf250187a54c7703f20baab94d81	4	-0.266123	0	Peripheral species	Prokaryotes
PRO_1fd6f2edeb6de239d297a9e5bce7c1d2	3	0.249148	0.465374	Peripheral species	Archaea
PRO_50cba700bb354165808954bfbd092e36	3	0.249148	0.415225	Peripheral species	Archaea
PRO_5947e0c83dffc9362c3ef46c92a138a9	3	-0.330899	0.493827	Peripheral species	Archaea
PRO_780f485464b53f89418dd716dd43ee75	3	0.176642	0.565	Peripheral species	Archaea
PRO_037c24a7470bd8d91cb1070be7d31cff	3	-0.330899	0	Peripheral species	Archaea
PRO_8b06d3c999528adec4df47deb65c2101	3	-0.330899	0.5	Peripheral species	Archaea
PRO_44e314057e2ce4cd00072111f5547d14	4	-0.0101139	0.375	Peripheral species	Archaea
PRO_039abd16175167c1877e0d9a356e26a7	3	-0.258393	0.493827	Peripheral species	Archaea
PRO_61f257257fa5ce4a0ef04ba6544b2548	2	-0.252369	0.5	Peripheral species	Prokaryotes
PRO_b15eea22229abac5cdd426603e8bbd9c	3	-0.548417	0	Peripheral species	Prokaryotes
PRO_dd25fbb4946fdf2e39cc9bbdd6e2b600	3	-0.403405	0	Peripheral species	Prokaryotes
PRO_28ae48747c4c9c73adcb2df8a37e9f9b	4	-0.0101139	0.48	Peripheral species	Prokaryotes
PRO_95e853895daa131528b8a4a5168f4553	4	-0.0954503	0.617284	Peripheral species	Prokaryotes
PRO_e50dedb00dffbfb720780f6a2176a0f4	3	-0.548417	0	Peripheral species	Prokaryotes
PRO_9d113774f087fa3320554b738b287ce4	3	-0.403405	0.375	Peripheral species	Prokaryotes
PRO_d65b984de2bb59e5b7907c4dbb6d07d4	4	-0.436796	0	Peripheral species	Prokaryotes
PRO_1ba51f3053354c82e49d847ae94e73e6	4	-0.0954503	0.44898	Peripheral species	Prokaryotes
PRO_c1244b49f9e6969be171225f16de3758	3	-0.548417	0	Peripheral species	Prokaryotes
PRO_43bf2e05902a9f38eb400647f5b1e0a0	1	-0.105251	0.571429	Peripheral species	Prokaryotes
PRO_a68580e08c7ab43cdd39569be8a160f7	1	-0.484711	0	Peripheral species	Prokaryotes
PRO_5bad57fa3830c1d4c9ba79dbed27091b	1	-0.358224	0.444444	Peripheral species	Prokaryotes
PRO_47af949fb120a79c659e64a5d8d92e67	1	0.400694	0.622837	Connector hubs	Prokaryotes
PRO_d58a5bdb58ab91006d05f0309f1d1106	2	-0.252369	0	Peripheral species	Prokaryotes
PRO_6b93e5c272ead692f3ae69365deff5ce	2	-0.252369	0.5	Peripheral species	Prokaryotes
PRO_b3836751fc70cdcc2764c3ee4d01f392	4	-0.180787	0.5	Peripheral species	Prokaryotes
PRO_1a0d5a7aa96f16f76336cf3f1973b73d	3	-0.330899	0.571429	Peripheral species	Prokaryotes
PRO_292b6e90aa330873cc54ab6a349d5bfd	3	-0.548417	0	Peripheral species	Prokaryotes
PRO_50469362fa1112f14ae17f675036b47e	1	-0.105251	0.592593	Peripheral species	Prokaryotes
PRO_1704b7ad67a48f92a75afd7910c187d8	4	-0.266123	0.375	Peripheral species	Prokaryotes
PRO_a9522d64f8f84f5ee6aebce3ec1f412b	1	-0.484711	0	Peripheral species	Prokaryotes
PRO_a419e9567fa647fb7418035ddcccd878	1	-0.484711	0.5	Peripheral species	Prokaryotes
PRO_9c30527beb7cd39b0e6fa59be1a7f7b3	4	-0.0954503	0.277778	Peripheral species	Prokaryotes
PRO_021c4d66c7584e0aa765754c00e9cfe6	1	-0.484711	0	Peripheral species	Prokaryotes
PRO_a70f7f0cf443cab6c5e19fb0f8bc3215	1	-0.358224	0.48	Peripheral species	Prokaryotes
PRO_0dbcb359333a6471370e2c4a28c1491f	3	-0.185887	0.375	Peripheral species	Prokaryotes
PRO_b8229b66aa3a9513baa33f8dbb4a4de9	4	-0.351459	0	Peripheral species	Prokaryotes
PRO_a98b94c2f0c9f9028ee473fd9fc20980	4	-0.266123	0.56	Peripheral species	Prokaryotes
PRO_783f745467f5b9535456117933344d5f	4	-0.436796	0	Peripheral species	Prokaryotes
PRO_a5589b559fd9b286bd833c2acfbe31f2	2	-0.252369	0.5	Peripheral species	Prokaryotes
PRO_4d4508b63404fda91f2109b9b8374206	3	-0.475911	0	Peripheral species	Prokaryotes
PRO_48645f53fcb31ee8577a0affaac7019c	2	-0.252369	0.72	Connector hubs	Prokaryotes
PRO_f9f73a894ec3bbcd2e9b4ae00519bd7f	3	-0.0408758	0.513889	Peripheral species	Prokaryotes
PRO_e30fb36b2957ff60073c13b8ccc3deb3	3	-0.475911	0.625	Connector hubs	Prokaryotes
PRO_58080bd42bf7e8352d843932c205f587	2	-0.252369	0	Peripheral species	Prokaryotes
PRO_df43b3d9c71ea42fd2219e00472c7ee5	3	-0.258393	0.277778	Peripheral species	Prokaryotes
PRO_5933111fd31f46bf9d6e48e33e00e8b1	4	-0.351459	0.444444	Peripheral species	Prokaryotes
PRO_19596b5841ab0c724c1f42c7996f4d3e	1	-0.484711	0	Peripheral species	Prokaryotes
PRO_cd500abb8e60fb96670a5775bfbf2d48	3	-0.185887	0.40625	Peripheral species	Prokaryotes
PRO_249975bf07f72c36bd925607bbe26d3f	3	-0.548417	0.666667	Connector hubs	Prokaryotes
PRO_6c55072ebd7f66d1f7b5fed70f00df1d	2	-0.252369	0	Peripheral species	Prokaryotes
PRO_03fe9e9c4866be96dba1e10b6954bf07	2	-0.252369	0	Peripheral species	Prokaryotes
PRO_50307b69d8d5c201b9eae10ac0dcf50c	3	-0.548417	0	Peripheral species	Prokaryotes
PRO_e115bbdeb9ee6d5c10c3e15931fc1305	4	-0.351459	0.444444	Peripheral species	Prokaryotes
PRO_36f28ddd542805c4d3ed71e4a8859375	3	-0.403405	0.611111	Peripheral species	Prokaryotes
PRO_fc98f639db3156e8a4ade773934b1e5e	2	-0.252369	0	Peripheral species	Prokaryotes
PRO_889762459c52b65aa730761937ddbc6b	4	-0.351459	0.444444	Peripheral species	Prokaryotes
PRO_c6c72146308bccd157e04cb329b981b4	4	-0.436796	0	Peripheral species	Prokaryotes
PRO_6f71e4c50549994ff9f52552cb6da073	1	-0.105251	0.48	Peripheral species	Prokaryotes
PRO_4ce7dd0817cd3fad4f182b9f8a71815a	1	-0.484711	0	Peripheral species	Prokaryotes
PRO_1613a5e5af7977462b030f8817ec7f08	1	-0.484711	0	Peripheral species	Prokaryotes
PRO_4d74d4bfdb238121ed1e94f7a3d58a57	4	-0.180787	0.32	Peripheral species	Prokaryotes
PRO_e3661ca4f3a884546c6b14daa6e00e0a	4	-0.266123	0.375	Peripheral species	Prokaryotes
PRO_e48e55430fc81989eaf01e1990cb4bfb	4	0.0752224	0.37037	Peripheral species	Prokaryotes
PRO_1b3f98675733b8dc5cf281ac0281164e	4	-0.266123	0.375	Peripheral species	Prokaryotes
PRO_3ab2cd9e5072ba7fc89756f2f0a502b8	2	-0.252369	0	Peripheral species	Prokaryotes
PRO_c23775cc2839feeb14e9446262178de0	3	-0.548417	0	Peripheral species	Prokaryotes
PRO_a4ed4a454b9ace1f6c695e2c5ce6864d	3	-0.185887	0.244898	Peripheral species	Prokaryotes
PRO_2bf23251099216fea497dae5cb26489e	2	-0.252369	0.5	Peripheral species	Prokaryotes
PRO_f823e22ab7224bea65501d06143065cc	1	-0.484711	0	Peripheral species	Prokaryotes
PRO_bd00923090f605502a3e0e11e22c4c5c	2	-0.121046	0	Peripheral species	Prokaryotes
PRO_96141f8bdb0e1fbbb17643063f4093a4	4	0.0752224	0.21875	Peripheral species	Prokaryotes
PRO_21867c93535599aef90a89d13f2230ae	1	0.0212349	0.567901	Peripheral species	Prokaryotes
PRO_e06b3978c6dc53bbffa9ea4e53cada0a	3	-0.548417	0	Peripheral species	Prokaryotes
PRO_b040d8d36049dadbc996217b83fba577	2	0.0102775	0	Peripheral species	Prokaryotes
PRO_23b5b9d60c356e5d4612833f5819eba2	1	-0.358224	0	Peripheral species	Prokaryotes
PRO_d2fa9db87f8c8ddcf45de90b0771601e	2	-0.121046	0.653061	Connector hubs	Prokaryotes
PRO_e4260f176ea13c493a139b339e745c37	2	-0.252369	0.72	Connector hubs	Prokaryotes
PRO_fb48d6a73b275ee34b9af483b2cde1f1	3	-0.185887	0.493827	Peripheral species	Prokaryotes
PRO_f4629085c64162423168affb6fd694cd	3	-0.403405	0.612245	Peripheral species	Prokaryotes
PRO_9b6270819d167174191f73be688a8bd8	2	-0.252369	0.5	Peripheral species	Prokaryotes
PRO_57af59f4f130a4106bb3a051a07bb88b	1	0.0212349	0.64	Connector hubs	Prokaryotes
PRO_50c2ac4b9377b475d4851ec6faf3ed88	1	-0.231738	0.666667	Connector hubs	Prokaryotes
PRO_c656ca9eec75baf64df81e54191aefc4	4	-0.351459	0.444444	Peripheral species	Prokaryotes
PRO_c0f345d40f2e5387417a45bbdc0ce9f3	1	-0.231738	0.375	Peripheral species	Prokaryotes
PRO_d1738df977fd9c4cc9a3bdcf5d9d0fb8	1	-0.105251	0.32	Peripheral species	Prokaryotes
PRO_1919a5079d09cb8ae2eaa2afc29db8e9	2	-0.252369	0.75	Connector hubs	Prokaryotes
PRO_9909372e53e9911996c4d7824771ed5e	2	0.0102775	0.375	Peripheral species	Prokaryotes
PRO_2be8c646ab90abea34878c06ce195681	3	-0.548417	0	Peripheral species	Prokaryotes
PRO_6a268258a5100c4007a9fae37405e38b	1	-0.484711	0	Peripheral species	Archaea
PRO_dce2ca758fe1f37156cabbe59a00d2d4	3	0.321653	0.578512	Peripheral species	Prokaryotes
PRO_1cb1cab4e83db881e4cc221cb4a980f7	2	-0.252369	0.75	Connector hubs	Prokaryotes
PRO_27f08911852386f3a8c36c7d79acfc30	3	0.249148	0.548476	Peripheral species	Prokaryotes
PRO_bd7e0ad74eda8fa1477cf524f4f19e6f	3	0.249148	0.442907	Peripheral species	Prokaryotes
PRO_32c75f860abc910a31bb8c6edfeb1cd4	2	-0.252369	0	Peripheral species	Prokaryotes
PRO_01389f60343ce407697ca09678617947	3	-0.330899	0	Peripheral species	Prokaryotes
PRO_d36ccc1cad228fa0060a59e5182b8a8b	2	-0.121046	0	Peripheral species	Prokaryotes
PRO_80081a7115fbd3483a6f7b94a6aba092	3	-0.475911	0	Peripheral species	Prokaryotes
PRO_638f262dbecacbcc977f338ce1d6de6d	2	-0.252369	0	Peripheral species	Prokaryotes
PRO_ce42a8efbdff7786bf4e272aa4faeb2f	1	-0.358224	0	Peripheral species	Prokaryotes
PRO_7659cc4afbfc85f1e19291741321851a	3	-0.548417	0	Peripheral species	Prokaryotes
PRO_309ba17fc6d0e946a45671581dc0cb25	1	-0.358224	0.625	Connector hubs	Prokaryotes
PRO_14093faa1ff387ddb916132d5fc210b9	2	-0.252369	0.5	Peripheral species	Prokaryotes
PRO_1d43090f8ce2e4ae1a179fa2bad4008a	1	-0.358224	0.48	Peripheral species	Prokaryotes
PRO_b123185f6a79676106a042c7988c0e19	3	-0.113382	0.37037	Peripheral species	Prokaryotes
PRO_9d98b4948a3e03f86c82bdaa8a9f9fb6	1	-0.484711	0.5	Peripheral species	Prokaryotes
PRO_c68f2fe1c888442e89bfaeb7f966c56f	1	-0.231738	0.375	Peripheral species	Prokaryotes
PRO_a40867442290586b1312b82359dd4663	4	-0.266123	0.56	Peripheral species	Prokaryotes
PRO_25fc48b572126df38342e8925550d779	3	0.176642	0.152778	Peripheral species	Prokaryotes
PRO_c6678c7cf33a3698c80c4ec8d46d2d6f	2	-0.252369	0	Peripheral species	Prokaryotes
PRO_41812212df02e0bfdefaef3be22eea64	4	-0.351459	0	Peripheral species	Prokaryotes
PRO_67995a418cca8c761dfe06e671ce227e	3	-0.185887	0.561983	Peripheral species	Prokaryotes
PRO_8e5dc11a604445dbca29102e7dd7b0fe	3	-0.475911	0.444444	Peripheral species	Prokaryotes
PRO_f60e0a95190cf46978b49511ea30fff9	3	-0.548417	0	Peripheral species	Prokaryotes
PRO_b91be7f796a93e2f5d6a5cd437abdfa7	1	-0.484711	0	Peripheral species	Prokaryotes
PRO_10a0fa8ff91010565409287d09ef937d	1	-0.358224	0	Peripheral species	Prokaryotes
PRO_e729973502761cb5c8547f4f2ab44d4b	3	-0.258393	0.53125	Peripheral species	Prokaryotes
PRO_9118e60002f722384cd13db51e5b23e3	3	-0.330899	0.489796	Peripheral species	Prokaryotes
PRO_46d3ea2caf44971207051a77b98e3d14	2	-0.252369	0.5	Peripheral species	Prokaryotes
PRO_3d6a7451fe0d60962202cb64a8b82dfd	1	-0.231738	0.65625	Connector hubs	Prokaryotes
PRO_3d0133b6c3dc9f7cafee9eb553389c5c	3	-0.185887	0.244898	Peripheral species	Prokaryotes
PRO_933a37d2f69fa9930e644e6844e21032	4	-0.0101139	0.493827	Peripheral species	Prokaryotes
PRO_5aae6e64b049e0fb5fdc725173e68a6c	4	-0.180787	0.444444	Peripheral species	Prokaryotes
PRO_7d1739724ca91fc72903bf00b00d7b0a	4	-0.180787	0.32	Peripheral species	Prokaryotes
PRO_22ab1fe0a0cbaa0fc87ff7ffc570769e	4	-0.266123	0.611111	Peripheral species	Prokaryotes
PRO_777b5416dd53540e56d6efa8dc928b9a	2	-0.252369	0.666667	Connector hubs	Prokaryotes
PRO_a2e261567f6c8e8cacdb0f21b87eee40	3	-0.475911	0.444444	Peripheral species	Prokaryotes
PRO_5eccc3586b253ec6c163ce7c2b466d7a	4	-0.0954503	0.617284	Peripheral species	Prokaryotes
PRO_04926077cac8ff2cf2b72b4d3f02cf8b	1	-0.231738	0.641975	Connector hubs	Prokaryotes
PRO_78db1b12b872c87208e2cb9029d0ccc3	2	-0.121046	0	Peripheral species	Prokaryotes
PRO_2ec173f90b9d5d56b6555afe6ab13b63	1	-0.358224	0	Peripheral species	Prokaryotes
PRO_87a0fd0689cfb72478d7ebd0b74f7b7f	1	-0.231738	0.693878	Connector hubs	Prokaryotes
PRO_072c6ec00f136eec9a45186f2333eba4	2	0.0102775	0	Peripheral species	Prokaryotes
PRO_93bb414455d1dc072bbf8203fa957b6b	2	-0.121046	0.5	Peripheral species	Prokaryotes
PRO_db819644ec307eb6200a02dcb4550f0e	3	-0.258393	0.578512	Peripheral species	Prokaryotes
PRO_3d500d3332d89fe0412f482a5e5d4e40	4	-0.436796	0.5	Peripheral species	Prokaryotes
PRO_660b7da881fb7edd0151ac4551ed43f6	2	-0.252369	0.5	Peripheral species	Prokaryotes
PRO_52dcc1da17d4738404f0b6bae5f5e638	1	-0.484711	0	Peripheral species	Prokaryotes
PRO_3daa37f442e44c8bc610bd1e1cfdd8b5	4	-0.180787	0.32	Peripheral species	Prokaryotes
PRO_ea30d2b7ecf5279bed8479413b14788c	4	-0.436796	0	Peripheral species	Prokaryotes
PRO_23890bbfd6baea307fb8b16fd660239e	3	-0.403405	0	Peripheral species	Prokaryotes
PRO_7385ab14f878f0ef79969ca1f526c85d	4	-0.180787	0	Peripheral species	Prokaryotes
PRO_83df80cb00a145a724a66b8c2e7d210b	4	0.160559	0.568047	Peripheral species	Prokaryotes
PRO_2c9a86c57e7ad5c51195bdc0d2bf1774	2	-0.252369	0	Peripheral species	Prokaryotes
PRO_958d6bd1353b19ce055e4d3ec141ef0b	3	-0.475911	0.444444	Peripheral species	Prokaryotes
PRO_7022529f3d726d9450809fa2b10bd5b1	4	0.0752224	0.486111	Peripheral species	Prokaryotes
PRO_983645408d34ce23667f0414fe50a84e	3	-0.403405	0	Peripheral species	Prokaryotes
PRO_3f94ab1a260ffd962e180cba620a814b	1	0.0212349	0	Peripheral species	Prokaryotes
PRO_511df8a9b62aa7aad9f223f4d0c0ac56	3	-0.113382	0.46	Peripheral species	Prokaryotes
PRO_4c442da76df7e8d2d290fe18b7e687a2	4	-0.436796	0	Peripheral species	Prokaryotes
PRO_77ffd70f814f7b4a370f917441f87241	2	-0.252369	0.5	Peripheral species	Prokaryotes
PRO_8dce8cc8f9e73925dbe307db6e1ca864	3	0.176642	0.456747	Peripheral species	Prokaryotes
PRO_ec3d4c89ee17cd40f9ce6a61ac053368	4	-0.436796	0.5	Peripheral species	Prokaryotes
PRO_134ed7af6b994ae293a0676b8b7ce78c	3	-0.0408758	0.540816	Peripheral species	Prokaryotes
PRO_5f0076bda02d009456f359fb376b4d94	3	-0.403405	0	Peripheral species	Prokaryotes
PRO_cfe290217a38ef6518a8f6855ad64e6c	3	-0.475911	0.444444	Peripheral species	Prokaryotes
PRO_d465b1f1afacb11f199f90ef0c57aa5c	3	-0.548417	0	Peripheral species	Prokaryotes
PRO_11b80095ac54b6a9a36b53829ca60047	3	-0.330899	0	Peripheral species	Prokaryotes
PRO_a4c7dd722fd75e6367b3c68dfbedcad8	4	-0.436796	0	Peripheral species	Prokaryotes
PRO_209bbe3734730650a884cfa7ef465ea4	2	-0.252369	0.5	Peripheral species	Prokaryotes
PRO_f8e2a4b97b5b86266ac8a35cf867977d	1	-0.484711	0	Peripheral species	Prokaryotes
PRO_75fc08ef36f4236e6bb942d1b7dfd9c5	4	-0.266123	0.666667	Connector hubs	Prokaryotes
PRO_68e5c396323b3d6f7d15f0aac0c0d0ce	4	-0.351459	0	Peripheral species	Prokaryotes
PRO_5bdd60cd5c44704e3fc0120e4c24fb51	2	-0.121046	0	Peripheral species	Prokaryotes
PRO_b6b28e3fa02bcaa8166e3e0cc87d47e4	3	-0.475911	0	Peripheral species	Prokaryotes
PRO_4f044cc959a81f0695ee51b414981568	3	0.321653	0.444444	Peripheral species	Prokaryotes
PRO_69783f92f3981afaf160a4bd441bbc60	1	-0.105251	0.32	Peripheral species	Prokaryotes
PRO_d6d8ca8d9c9f528e676bacedacaee8f8	4	-0.180787	0.59375	Peripheral species	Prokaryotes
PRO_e9bb211fd2ed029febc02de7330b4043	1	-0.105251	0	Peripheral species	Prokaryotes
PRO_b13f601c6ea827e21af762402302c4da	1	-0.484711	0	Peripheral species	Prokaryotes
PRO_cea31c50a414852ebbf63d4a9bd194c4	2	-0.252369	0.625	Connector hubs	Prokaryotes
PRO_eb067c5a41b7a4b0bb71ca832f95082c	4	-0.266123	0.375	Peripheral species	Prokaryotes
PRO_b3fa69f36db55f7ab10af40b3d7ce980	3	0.104136	0.598765	Peripheral species	Prokaryotes
PRO_11c5579cbe39fed00203110a71be3dd0	4	-0.0954503	0.277778	Peripheral species	Prokaryotes
PRO_81b1d854fa98dcfc7217f209ac736c09	4	-0.436796	0	Peripheral species	Prokaryotes
PRO_c8a98dc1b53fe9a58341e4777c2abaaa	3	-0.403405	0	Peripheral species	Prokaryotes
PRO_2c8cbe42776ee3d15846b75cb9a6bc2b	1	-0.484711	0	Peripheral species	Prokaryotes
PRO_d82261473ca45b9b6c301a3639d5d51c	3	-0.185887	0.56	Peripheral species	Prokaryotes
PRO_0262f08997780f2a761a787296cdeb30	1	0.400694	0.197531	Peripheral species	Prokaryotes
PRO_8eab86952d780f08aad2969e2558e3b7	4	-0.266123	0.375	Peripheral species	Prokaryotes
PRO_a1765c3554296eab896cf9111a8b1899	1	-0.484711	0	Peripheral species	Prokaryotes
PRO_5214bd668a996a4b6622f94303c9cd06	4	-0.266123	0.56	Peripheral species	Prokaryotes
PRO_784ba4a455050055f8cb8cb5fcb8e6e6	4	-0.0954503	0.408163	Peripheral species	Prokaryotes
PRO_79bb6533c130da853fce185429d448f5	4	-0.0101139	0.375	Peripheral species	Prokaryotes
PRO_0462835794a8bced972d636efcad705e	4	0.160559	0.34	Peripheral species	Prokaryotes
PRO_b631ae4b5e1eb0ba27ef3ec04304d60b	2	-0.252369	0	Peripheral species	Prokaryotes
PRO_3006490a99417c098045d1c844a72828	2	-0.252369	0.5	Peripheral species	Prokaryotes
PRO_776b6a857955441aec7cfd2adaad8d81	2	-0.121046	0	Peripheral species	Prokaryotes
PRO_2ac086c58c5b1ff50f7dc862f855128a	1	-0.484711	0	Peripheral species	Prokaryotes
PRO_d640dcf0ef2b8f137ff3781cfbd868e5	2	-0.252369	0	Peripheral species	Prokaryotes
PRO_9b78564fb419bc8bdaa47777cc4dda58	1	-0.358224	0.625	Connector hubs	Prokaryotes
PRO_5dc085faecb9e0107292a34b8a2c8caa	2	-0.252369	0	Peripheral species	Prokaryotes
PRO_218a32d018e17ee097df2eeb5fc5b2c4	4	-0.436796	0	Peripheral species	Prokaryotes
PRO_d378a4de03e02db5daae83d3cd223cf4	4	-0.436796	0	Peripheral species	Prokaryotes
PRO_d533778c43780cf4de19d361d64eb284	4	-0.351459	0	Peripheral species	Prokaryotes
PRO_5171b1db3a24fdf649b5382e1cb03957	4	-0.266123	0.375	Peripheral species	Prokaryotes
PRO_af33689a0594178ed9903aad62e08603	4	-0.436796	0	Peripheral species	Prokaryotes
PRO_d28223004ee91028053d6104de39eb4c	1	-0.484711	0	Peripheral species	Prokaryotes
PRO_e8e9e350d98ea9a49f604530ee529582	4	-0.180787	0	Peripheral species	Prokaryotes
FUN_e5a242cc41d1af61934dd98d66253247	1	3.43637	0.64875	Network hubs	Fungi
FUN_a1130526f0a19522aac531235b02f6b1	3	1.91678	0.601451	Peripheral species	Fungi
FUN_2894012ab81b777ceb7e76d723c01da8	3	2.64184	0.214533	Module hubs	Fungi
FUN_f3bfce3d21834437c74a282799db0b67	1	3.56285	0.407025	Module hubs	Fungi
FUN_29cb457e3bfc1835dd7013e40f8f3e32	3	4.23697	0.505255	Module hubs	Fungi
FUN_41ae44eb6d45a6acfd4af7a47f906133	3	1.91678	0.399811	Peripheral species	Fungi
FUN_8bcdf06a66d0c9a5c54906f260d6d539	1	-0.231738	0	Peripheral species	Fungi
FUN_05413427fb9fa0c3dcb830ee8e09cc69	3	3.65692	0.364444	Module hubs	Fungi
FUN_953d4502b6b9f9bcdf25c3372d910664	3	6.12212	0.275868	Module hubs	Fungi
FUN_1061269a449f32ed85148edd5cefe57e	4	3.14733	0.622188	Network hubs	Fungi
FUN_de85f2e3b212e737b74a50b8b334b7f9	3	0.249148	0	Peripheral species	Fungi
FUN_6db8ed54e72176ed0edab2efc52ef146	2	6.44511	0.582111	Module hubs	Fungi
FUN_87ac831291e3fd171e1419483e62e286	3	2.64184	0.556327	Module hubs	Fungi
FUN_73110efd03c5c7cc7a450b799d9b874b	3	2.1343	0.378176	Peripheral species	Fungi
FUN_36cbaa3addb0c59c1a36762416cf6497	2	7.10173	0.667806	Network hubs	Fungi
FUN_33fdfc99829036ccf410470b1179a1b2	4	2.72065	0.583333	Module hubs	Fungi
FUN_3ce071d52bfd08079d00e1b689cc73db	3	2.93186	0.359521	Module hubs	Fungi
FUN_b307e93ee49432ff0bff294ea85762c2	1	2.55096	0.291111	Module hubs	Fungi
FUN_f216d0c0c258c907cfe56336f5f1d4c4	1	1.79204	0.469136	Peripheral species	Fungi
FUN_82632e64e805f343a32356e2d15899a3	1	-0.358224	0	Peripheral species	Fungi
FUN_1d7bf1d48ebddd07efcd858cef93ce42	1	4.70123	0.585873	Module hubs	Fungi
FUN_2c3b073b280416975ef837ef18ef703d	2	1.8488	0.672743	Connector hubs	Fungi
FUN_b9982cc2c1619ffbc8d64a77b3a7766c	1	0.90664	0.414062	Peripheral species	Fungi
FUN_d217d63a7de0a26840eb65e6ecf7f28a	1	1.91853	0.6163	Peripheral species	Fungi
FUN_61828645776d0c95d2bf893aa51d86f3	3	0.829194	0.422497	Peripheral species	Fungi
FUN_6836128720b3362b313adae00555cc7f	3	1.33674	0.452909	Peripheral species	Fungi
FUN_84ab262c2b35edc1a7a0f1b8e89df91b	4	5.53675	0.581518	Module hubs	Fungi
FUN_76c1ba9611dd0b488d3033f6a9603fbd	4	4.25671	0.503253	Module hubs	Fungi
FUN_175ee7615a5fedafaae5a23b711c224f	4	0.587241	0.666667	Connector hubs	Fungi
FUN_c8b9f07032069f4fd865892aa0ecb143	4	4.42738	0.537531	Module hubs	Fungi
FUN_ee65995a69aab0b74e2b1280dd46908f	4	-0.436796	0	Peripheral species	Fungi
FUN_1d2e106686ac502b7b4b9ebc2b6be02e	4	5.19541	0.579862	Module hubs	Fungi
FUN_6cce64aef3fa5cec8cd1fe8f4400538c	1	3.18339	0.48026	Module hubs	Fungi
FUN_4df44439516577b3f252786cb4115c66	3	2.71435	0.388889	Module hubs	Fungi
FUN_6cc4f715bf48f07d76191f1415efcf57	1	4.57474	0.622288	Network hubs	Fungi
FUN_d36f6c8b30643228274ce6a9efa55a67	2	1.06086	0.698225	Connector hubs	Fungi
FUN_d911e3ce04f2f770a689d059da26daeb	2	3.68733	0.666982	Network hubs	Fungi
FUN_5c73679da9c4ac3b6b11ca77bd2f4c09	1	0.0212349	0.277778	Peripheral species	Fungi
FUN_1bd5a020d09482b5f73f752cc3d97e96	1	0.274208	0	Peripheral species	Fungi
FUN_adc801d5367c66d6dfd4df7ce96dd389	3	4.23697	0.610938	Module hubs	Fungi
FUN_6baeed389b630882d19608d3e51191a1	4	2.80599	0.578318	Module hubs	Fungi
FUN_2364d9cd7e0ecbcc978c283f7737534e	4	1.78195	0.454294	Peripheral species	Fungi
FUN_57527a84d16208e0bf4b252bea042e15	1	1.03313	0.132653	Peripheral species	Fungi
FUN_07076f365fa469ce108bce8c8ae4e7b8	1	5.33366	0.560297	Module hubs	Fungi
