# Supplementary material for: Compartment-specific microbial communities highlight the ecological roles of fungi in a subtropical seagrass ecosystem
Source: Appl Environ Microbiol. 2025 Jul 2;91(7):e00606-25. doi: 10.1128/aem.00606-25 (PMC12285264; doi:10.1128/aem.00606-25)
Supplement: Table S7 — Correlation and P-values between the key fungus Halophilomyces hongkongensis and prokaryotic OTUs. [file aem.00606-25-s0008.xlsx]

## Sheet: leaf
Table S7 Correlation and P-values between the key fungus Halophilomyces hongkongensis and prokaryotic OTUs in seagrass H. ovalis-associated compartments
Source	Interaction	Target	Correlation	Pvalue	ID	Kingdom	Phylum	Class	Order	Family	Genus	Species	relative_abundance
PRO_251521aad4ebf4e385bad29e900a9180	negative	FUN_1061269a449f32ed85148edd5cefe57e	-0.273677	0.04	PRO_251521aad4ebf4e385bad29e900a9180	d__Bacteria	p__Proteobacteria	c__Alphaproteobacteria	o__Rhodobacterales	f__Rhodobacteraceae	f__Rhodobacteraceae	f__Rhodobacteraceae	0.0467705
PRO_5bad57fa3830c1d4c9ba79dbed27091b	positive	FUN_1061269a449f32ed85148edd5cefe57e	0.473301	0	PRO_5bad57fa3830c1d4c9ba79dbed27091b	d__Bacteria	p__Proteobacteria	c__Gammaproteobacteria	o__Vibrionales	f__Vibrionaceae	g__Vibrio	g__Vibrio	0.0462667
PRO_09b6da1d82a322a61cbdcfd49e59732e	positive	FUN_1061269a449f32ed85148edd5cefe57e	0.338615	0.01	PRO_09b6da1d82a322a61cbdcfd49e59732e	d__Bacteria	p__Proteobacteria	c__Gammaproteobacteria	o__Oceanospirillales	f__Saccharospirillaceae	g__Reinekea	g__Reinekea	0.0458165
PRO_c24e8d43a8307bfbe9bda66ea9a58bf7	negative	FUN_1061269a449f32ed85148edd5cefe57e	-0.557249	0	PRO_c24e8d43a8307bfbe9bda66ea9a58bf7	d__Bacteria	p__Proteobacteria	c__Alphaproteobacteria	o__Rhodobacterales	f__Rhodobacteraceae	f__Rhodobacteraceae	f__Rhodobacteraceae	0.0425259
PRO_cdd5d101fdefb45735fd15533ef52d98	positive	FUN_1061269a449f32ed85148edd5cefe57e	0.49263	0.01	PRO_cdd5d101fdefb45735fd15533ef52d98	d__Bacteria	p__Proteobacteria	c__Alphaproteobacteria	o__Rhodobacterales	f__Rhodobacteraceae	f__Rhodobacteraceae	f__Rhodobacteraceae	0.0343745
PRO_4748803c2a5839a274c42444a88a5da8	positive	FUN_1061269a449f32ed85148edd5cefe57e	0.638564	0	PRO_4748803c2a5839a274c42444a88a5da8	d__Bacteria	p__Proteobacteria	c__Gammaproteobacteria	o__Alteromonadales	f__Alteromonadaceae	f__Alteromonadaceae	f__Alteromonadaceae	0.0250707
PRO_bbaa49db59da4b9d9c05ca4a337866f3	positive	FUN_1061269a449f32ed85148edd5cefe57e	0.482948	0	PRO_bbaa49db59da4b9d9c05ca4a337866f3	d__Bacteria	p__Proteobacteria	c__Alphaproteobacteria	o__Rhodobacterales	f__Rhodobacteraceae	f__Rhodobacteraceae	f__Rhodobacteraceae	0.0226323
PRO_31044d12d4b7be4bf3d90c0b0b63ffa6	negative	FUN_1061269a449f32ed85148edd5cefe57e	-0.542662	0.01	PRO_31044d12d4b7be4bf3d90c0b0b63ffa6	d__Bacteria	p__Proteobacteria	c__Gammaproteobacteria	o__Cellvibrionales	f__Cellvibrionaceae	f__Cellvibrionaceae	f__Cellvibrionaceae	0.0152525
PRO_0eab4f2b07c439ef88ac44cc11c52254	positive	FUN_1061269a449f32ed85148edd5cefe57e	0.597539	0	PRO_0eab4f2b07c439ef88ac44cc11c52254	d__Bacteria	p__Proteobacteria	c__Gammaproteobacteria	o__Oceanospirillales	f__Marinomonadaceae	g__Marinomonas	g__Marinomonas	0.010322
PRO_f8731062ef0644965aae5fbe038af8b3	negative	FUN_1061269a449f32ed85148edd5cefe57e	-0.484864	0	PRO_f8731062ef0644965aae5fbe038af8b3	d__Bacteria	p__Proteobacteria	c__Gammaproteobacteria	o__Cellvibrionales	f__Cellvibrionaceae	f__Cellvibrionaceae	f__Cellvibrionaceae	0.0091483
PRO_22db4bfc4811dfc2fc6a471ecae9e18c	negative	FUN_1061269a449f32ed85148edd5cefe57e	-0.406745	0.01	PRO_22db4bfc4811dfc2fc6a471ecae9e18c	d__Bacteria	p__Proteobacteria	c__Alphaproteobacteria	o__Rhodobacterales	f__Rhodobacteraceae	f__Rhodobacteraceae	f__Rhodobacteraceae	0.00762627
PRO_08874dffbed5863fd3c9f86677852ba5	negative	FUN_1061269a449f32ed85148edd5cefe57e	-0.541826	0	PRO_08874dffbed5863fd3c9f86677852ba5	d__Bacteria	p__Proteobacteria	c__Gammaproteobacteria	o__Arenicellales	f__Arenicellaceae	g__Arenicella	g__Arenicella	0.0073315
PRO_43bf2e05902a9f38eb400647f5b1e0a0	positive	FUN_1061269a449f32ed85148edd5cefe57e	0.450561	0	PRO_43bf2e05902a9f38eb400647f5b1e0a0	d__Bacteria	p__Proteobacteria	c__Gammaproteobacteria	o__Vibrionales	f__Vibrionaceae	g__Vibrio	g__Vibrio	0.00659728
PRO_45e51096fbdee0324f393229d00a4345	negative	FUN_1061269a449f32ed85148edd5cefe57e	-0.447411	0.01	PRO_45e51096fbdee0324f393229d00a4345	d__Bacteria	p__Bacteroidota	c__Bacteroidia	o__Flavobacteriales	f__Flavobacteriaceae	g__Robiginitalea	s__Robiginitalea_myxolifaciens	0.00625965
PRO_2386836da9c9ee3cfa00c55f98b029ef	negative	FUN_1061269a449f32ed85148edd5cefe57e	-0.398763	0.01	PRO_2386836da9c9ee3cfa00c55f98b029ef	d__Bacteria	p__Proteobacteria	c__Alphaproteobacteria	o__Sphingomonadales	f__Sphingomonadaceae	f__Sphingomonadaceae	f__Sphingomonadaceae	0.00448572
PRO_0440bcc5cc6af24141db02502dcbf394	negative	FUN_1061269a449f32ed85148edd5cefe57e	-0.414574	0.02	PRO_0440bcc5cc6af24141db02502dcbf394	d__Bacteria	p__Proteobacteria	c__Alphaproteobacteria	o__Sphingomonadales	f__Sphingomonadaceae	f__Sphingomonadaceae	f__Sphingomonadaceae	0.00446429
PRO_8fd8a9bd34999b4ae6326f9606f7d4ea	negative	FUN_1061269a449f32ed85148edd5cefe57e	-0.548479	0	PRO_8fd8a9bd34999b4ae6326f9606f7d4ea	d__Bacteria	p__Proteobacteria	c__Gammaproteobacteria	o__Burkholderiales	f__Methylophilaceae	f__Methylophilaceae	f__Methylophilaceae	0.00374078
PRO_c303606417ffed5dc190054aa973cf79	negative	FUN_1061269a449f32ed85148edd5cefe57e	-0.330281	0.02	PRO_c303606417ffed5dc190054aa973cf79	d__Bacteria	p__Bacteroidota	c__Bacteroidia	o__Flavobacteriales	f__Flavobacteriaceae	g__Muricauda	g__Muricauda	0.00364967
PRO_d7c175c5b206160e3c14ffd3ae2019d7	positive	FUN_1061269a449f32ed85148edd5cefe57e	0.487363	0	PRO_d7c175c5b206160e3c14ffd3ae2019d7	d__Bacteria	p__Proteobacteria	c__Gammaproteobacteria	o__Alteromonadales	f__Pseudoalteromonadaceae	g__Pseudoalteromonas	g__Pseudoalteromonas	0.00333348
PRO_a68580e08c7ab43cdd39569be8a160f7	positive	FUN_1061269a449f32ed85148edd5cefe57e	0.326047	0.03	PRO_a68580e08c7ab43cdd39569be8a160f7	d__Bacteria	p__Proteobacteria	c__Gammaproteobacteria	o__Vibrionales	f__Vibrionaceae	g__Vibrio	g__Vibrio	0.00278683
PRO_007263651df1f5c7a57ab1b0c4d0e4b2	negative	FUN_1061269a449f32ed85148edd5cefe57e	-0.344274	0	PRO_007263651df1f5c7a57ab1b0c4d0e4b2	d__Bacteria	p__Bacteroidota	c__Bacteroidia	o__Flavobacteriales	f__Flavobacteriaceae	g__Ulvibacter	s__Aureitalea_sp.	0.00277611
PRO_183852d889a0efa7c34fb865c0e30d95	negative	FUN_1061269a449f32ed85148edd5cefe57e	-0.318981	0.02	PRO_183852d889a0efa7c34fb865c0e30d95	d__Bacteria	p__Proteobacteria	c__Alphaproteobacteria	c__Alphaproteobacteria	c__Alphaproteobacteria	c__Alphaproteobacteria	c__Alphaproteobacteria	0.00273324
PRO_1c81758c43c0ca40c7aad4c9d82e3dc9	negative	FUN_1061269a449f32ed85148edd5cefe57e	-0.461543	0	PRO_1c81758c43c0ca40c7aad4c9d82e3dc9	d__Bacteria	p__Actinobacteriota	c__Acidimicrobiia	o__Microtrichales	f__Microtrichaceae	g__uncultured	s__uncultured_Acidimicrobiales	0.00263141
PRO_dcb2f2daedcf70de6b936a96b693abdb	negative	FUN_1061269a449f32ed85148edd5cefe57e	-0.440709	0	PRO_dcb2f2daedcf70de6b936a96b693abdb	d__Bacteria	p__Bacteroidota	c__Bacteroidia	o__Flavobacteriales	f__Flavobacteriaceae	g__Tenacibaculum	g__Tenacibaculum	0.00262605
PRO_5cce4b3a39ab2bc380c8731013548aaf	negative	FUN_1061269a449f32ed85148edd5cefe57e	-0.366932	0.03	PRO_5cce4b3a39ab2bc380c8731013548aaf	d__Bacteria	p__Proteobacteria	c__Alphaproteobacteria	o__Rhodobacterales	f__Rhodobacteraceae	f__Rhodobacteraceae	f__Rhodobacteraceae	0.00233129
PRO_f420b5340d48941cc0e22ffef62e3df1	negative	FUN_1061269a449f32ed85148edd5cefe57e	-0.302178	0.03	PRO_f420b5340d48941cc0e22ffef62e3df1	d__Bacteria	p__Proteobacteria	c__Alphaproteobacteria	o__Caulobacterales	f__Hyphomonadaceae	f__Hyphomonadaceae	f__Hyphomonadaceae	0.0020794
PRO_352298e680554b461a8dfcf876d72fcc	positive	FUN_1061269a449f32ed85148edd5cefe57e	0.292452	0.03	PRO_352298e680554b461a8dfcf876d72fcc	d__Bacteria	p__Proteobacteria	c__Alphaproteobacteria	o__Rhizobiales	f__Rhizobiaceae	g__Lentilitoribacter	g__Lentilitoribacter	0.00173105
PRO_f654bebf269f3f94d455ff89a9e20ac4	negative	FUN_1061269a449f32ed85148edd5cefe57e	-0.317715	0.02	PRO_f654bebf269f3f94d455ff89a9e20ac4	d__Bacteria	p__Actinobacteriota	c__Acidimicrobiia	o__Microtrichales	f__Microtrichaceae	g__uncultured	g__uncultured	0.00173105
PRO_6140c78ebf4e5a042f7afba49c79d333	negative	FUN_1061269a449f32ed85148edd5cefe57e	-0.309898	0.05	PRO_6140c78ebf4e5a042f7afba49c79d333	d__Bacteria	p__Proteobacteria	c__Gammaproteobacteria	c__Gammaproteobacteria	c__Gammaproteobacteria	c__Gammaproteobacteria	c__Gammaproteobacteria	0.00153276
PRO_c4eccf3914ac86edd9af5d9838574865	negative	FUN_1061269a449f32ed85148edd5cefe57e	-0.374604	0	PRO_c4eccf3914ac86edd9af5d9838574865	d__Bacteria	p__Proteobacteria	c__Gammaproteobacteria	o__KI89A_clade	f__KI89A_clade	g__KI89A_clade	g__KI89A_clade	0.00135054
PRO_7cca75a624d36427742f53dbcab8f084	positive	FUN_1061269a449f32ed85148edd5cefe57e	0.506937	0	PRO_7cca75a624d36427742f53dbcab8f084	d__Bacteria	p__Bacteroidota	c__Bacteroidia	o__Flavobacteriales	f__Flavobacteriaceae	f__Flavobacteriaceae	f__Flavobacteriaceae	0.00129159
PRO_a27cf6c2b37bbebbd8fc7796f0d88984	negative	FUN_1061269a449f32ed85148edd5cefe57e	-0.372111	0	PRO_a27cf6c2b37bbebbd8fc7796f0d88984	d__Bacteria	p__Bacteroidota	c__Bacteroidia	o__Chitinophagales	f__Saprospiraceae	g__Portibacter	g__Portibacter	0.00128087
PRO_e98c90d7ce0507e456f212df5db008cd	positive	FUN_1061269a449f32ed85148edd5cefe57e	0.39004	0.02	PRO_e98c90d7ce0507e456f212df5db008cd	d__Bacteria	p__Campilobacterota	c__Campylobacteria	o__Campylobacterales	f__Arcobacteraceae	f__Arcobacteraceae	f__Arcobacteraceae	0.00123264
PRO_7be5536891275127dede8f4c06302f76	positive	FUN_1061269a449f32ed85148edd5cefe57e	0.408628	0.01	PRO_7be5536891275127dede8f4c06302f76	d__Bacteria	p__Proteobacteria	c__Gammaproteobacteria	o__Oceanospirillales	f__Marinomonadaceae	g__Marinomonas	g__Marinomonas	0.00120584
PRO_7188ce140c148b15b672115f6b03944b	positive	FUN_1061269a449f32ed85148edd5cefe57e	0.57125	0	PRO_7188ce140c148b15b672115f6b03944b	d__Bacteria	p__Proteobacteria	c__Gammaproteobacteria	o__Alteromonadales	f__Alteromonadaceae	g__Aestuariibacter	g__Aestuariibacter	0.00113617
PRO_12831bc8f0919a1f05b4dd80e4443174	negative	FUN_1061269a449f32ed85148edd5cefe57e	-0.392281	0	PRO_12831bc8f0919a1f05b4dd80e4443174	d__Bacteria	p__Bacteroidota	c__Bacteroidia	o__Flavobacteriales	f__Flavobacteriaceae	g__uncultured	s__bacterium_DG945	0.00100755
PRO_b53e2db6c2d602f479c6e4576e0c50d3	negative	FUN_1061269a449f32ed85148edd5cefe57e	-0.330258	0.03	PRO_b53e2db6c2d602f479c6e4576e0c50d3	d__Bacteria	p__Proteobacteria	c__Alphaproteobacteria	o__Rhodobacterales	f__Rhodobacteraceae	f__Rhodobacteraceae	f__Rhodobacteraceae	0.000959312
PRO_93563a820a32e9b77d33053716a72b53	positive	FUN_1061269a449f32ed85148edd5cefe57e	0.292786	0.02	PRO_93563a820a32e9b77d33053716a72b53	d__Bacteria	p__Myxococcota	c__Polyangia	o__Nannocystales	f__Nannocystaceae	g__uncultured	g__uncultured	0.000594881
PRO_be78a6c2f850cdc9a54c727aea3a2b79	positive	FUN_1061269a449f32ed85148edd5cefe57e	0.307653	0.01	PRO_be78a6c2f850cdc9a54c727aea3a2b79	d__Bacteria	p__Proteobacteria	c__Alphaproteobacteria	o__Rickettsiales	f__Rickettsiaceae	g__Candidatus_Megaira	g__Candidatus_Megaira	0.000509132
PRO_1f5dc49eeec6398d01658fc1fd657d21	positive	FUN_1061269a449f32ed85148edd5cefe57e	0.257087	0.02	PRO_1f5dc49eeec6398d01658fc1fd657d21	d__Bacteria	p__Bacteroidota	c__Bacteroidia	o__Chitinophagales	f__Saprospiraceae	g__uncultured	s__uncultured_Sphingobacterium	0.000444821
PRO_d4d1a4fddf1fb68c8ef2a8fdbe48de4b	positive	FUN_1061269a449f32ed85148edd5cefe57e	0.28791	0.05	PRO_d4d1a4fddf1fb68c8ef2a8fdbe48de4b	d__Bacteria	p__Proteobacteria	c__Gammaproteobacteria	o__Nitrosococcales	f__Methylophagaceae	f__Methylophagaceae	f__Methylophagaceae	0.000396587
PRO_870b966a0883d385cc94811f3aa203bf	positive	FUN_1061269a449f32ed85148edd5cefe57e	0.281653	0.01	PRO_870b966a0883d385cc94811f3aa203bf	d__Bacteria	p__Proteobacteria	c__Gammaproteobacteria	o__Cellvibrionales	f__BD2-7	g__BD2-7	g__BD2-7	0.000396587
PRO_62b70910ad1e16e5ee19edda9ad010bb	positive	FUN_1061269a449f32ed85148edd5cefe57e	0.27146	0.01	PRO_62b70910ad1e16e5ee19edda9ad010bb	d__Bacteria	p__Bacteroidota	c__Bacteroidia	o__Chitinophagales	f__Saprospiraceae	g__uncultured	g__uncultured	0.000364431
PRO_591af5f1ba3ad86eb21077b4e653c110	positive	FUN_1061269a449f32ed85148edd5cefe57e	0.315675	0.05	PRO_591af5f1ba3ad86eb21077b4e653c110	d__Bacteria	p__Bacteroidota	c__Bacteroidia	o__Chitinophagales	f__Saprospiraceae	f__Saprospiraceae	f__Saprospiraceae	0.000342994
PRO_eab69d2be60a389d79a78151599c75e1	positive	FUN_1061269a449f32ed85148edd5cefe57e	0.273736	0.02	PRO_eab69d2be60a389d79a78151599c75e1	d__Bacteria	p__Bacteroidota	c__Bacteroidia	o__Cytophagales	f__Amoebophilaceae	g__Candidatus_Amoebophilus	g__Candidatus_Amoebophilus	0.000305479
PRO_26f670452e540cc504986e45e0ecc9b0	positive	FUN_1061269a449f32ed85148edd5cefe57e	0.228525	0.05	PRO_26f670452e540cc504986e45e0ecc9b0	d__Bacteria	p__Proteobacteria	c__Alphaproteobacteria	o__Rhizobiales	f__Rhizobiaceae	g__Cohaesibacter	g__Cohaesibacter	0.000278683
PRO_7eebeb34fc8e8b708ffcb348d99c45c4	positive	FUN_1061269a449f32ed85148edd5cefe57e	0.358881	0	PRO_7eebeb34fc8e8b708ffcb348d99c45c4	d__Bacteria	p__Bacteroidota	c__Bacteroidia	o__Chitinophagales	f__Saprospiraceae	f__Saprospiraceae	f__Saprospiraceae	0.000235809
PRO_1440c140cee388e1be7e20d3116835f3	positive	FUN_1061269a449f32ed85148edd5cefe57e	0.261557	0.04	PRO_1440c140cee388e1be7e20d3116835f3	d__Bacteria	p__Proteobacteria	c__Gammaproteobacteria	c__Gammaproteobacteria	c__Gammaproteobacteria	c__Gammaproteobacteria	c__Gammaproteobacteria	0.000214371

## Sheet: root
Table S7 Correlation and P-values between the key fungus Halophilomyces hongkongensis and prokaryotic OTUs in seagrass H. ovalis-associated compartments
Source	Interaction	Target	Correlation	Pvalue	ID	Kingdom	Phylum	Class	Order	Family	Genus	Species	relative_abundance
PRO_c1244b49f9e6969be171225f16de3758	positive	FUN_1061269a449f32ed85148edd5cefe57e	0.635486	0	PRO_c1244b49f9e6969be171225f16de3758	d__Bacteria	p__Proteobacteria	c__Gammaproteobacteria	o__Vibrionales	f__Vibrionaceae	g__Vibrio	g__Vibrio	0.0809923
PRO_5bad57fa3830c1d4c9ba79dbed27091b	positive	FUN_1061269a449f32ed85148edd5cefe57e	0.683495	0	PRO_5bad57fa3830c1d4c9ba79dbed27091b	d__Bacteria	p__Proteobacteria	c__Gammaproteobacteria	o__Vibrionales	f__Vibrionaceae	g__Vibrio	g__Vibrio	0.0730321
PRO_1adf4f11edc4fa9ce877975923bf0420	negative	FUN_1061269a449f32ed85148edd5cefe57e	-0.7117	0	PRO_1adf4f11edc4fa9ce877975923bf0420	d__Bacteria	p__Proteobacteria	c__Gammaproteobacteria	c__Gammaproteobacteria	c__Gammaproteobacteria	c__Gammaproteobacteria	c__Gammaproteobacteria	0.0376145
PRO_90d981eca9fd7d35f672aff7936dd0c4	negative	FUN_1061269a449f32ed85148edd5cefe57e	-0.633897	0	PRO_90d981eca9fd7d35f672aff7936dd0c4	d__Bacteria	p__Proteobacteria	c__Gammaproteobacteria	c__Gammaproteobacteria	c__Gammaproteobacteria	c__Gammaproteobacteria	c__Gammaproteobacteria	0.023787
PRO_0ed4daf0e2fc52a6e9eab1cc81c5dc73	negative	FUN_1061269a449f32ed85148edd5cefe57e	-0.585351	0	PRO_0ed4daf0e2fc52a6e9eab1cc81c5dc73	d__Bacteria	p__Proteobacteria	c__Gammaproteobacteria	o__Chromatiales	f__Sedimenticolaceae	g__Candidatus_Thiodiazotropha	g__Candidatus_Thiodiazotropha	0.019268
PRO_3033224bafbaa77d517a2ca176f5721a	negative	FUN_1061269a449f32ed85148edd5cefe57e	-0.563513	0	PRO_3033224bafbaa77d517a2ca176f5721a	d__Bacteria	p__Modulibacteria	c__Moduliflexia	o__Moduliflexales	f__Moduliflexaceae	g__Moduliflexaceae	g__Moduliflexaceae	0.0179404
PRO_088974947d04ffbc9a4be85b9b405e6e	positive	FUN_1061269a449f32ed85148edd5cefe57e	0.356111	0.02	PRO_088974947d04ffbc9a4be85b9b405e6e	d__Bacteria	p__Fusobacteriota	c__Fusobacteriia	o__Fusobacteriales	f__Leptotrichiaceae	g__Hypnocyclicus	g__Hypnocyclicus	0.0141451
PRO_dfd55174746ba9912833e4f0d6c0b423	positive	FUN_1061269a449f32ed85148edd5cefe57e	0.525711	0	PRO_dfd55174746ba9912833e4f0d6c0b423	d__Bacteria	p__Proteobacteria	c__Gammaproteobacteria	o__Burkholderiales	o__Burkholderiales	o__Burkholderiales	o__Burkholderiales	0.0132705
PRO_0d51289ad0332a82133fe4b37e294613	positive	FUN_1061269a449f32ed85148edd5cefe57e	0.576308	0	PRO_0d51289ad0332a82133fe4b37e294613	d__Bacteria	p__Proteobacteria	c__Gammaproteobacteria	o__Alteromonadales	f__Psychromonadaceae	g__Psychromonas	g__Psychromonas	0.011162
PRO_43bf2e05902a9f38eb400647f5b1e0a0	positive	FUN_1061269a449f32ed85148edd5cefe57e	0.508446	0	PRO_43bf2e05902a9f38eb400647f5b1e0a0	d__Bacteria	p__Proteobacteria	c__Gammaproteobacteria	o__Vibrionales	f__Vibrionaceae	g__Vibrio	g__Vibrio	0.0101728
PRO_4c42f332ba75ee9aeba91f726e94a0dd	negative	FUN_1061269a449f32ed85148edd5cefe57e	-0.413005	0.03	PRO_4c42f332ba75ee9aeba91f726e94a0dd	d__Bacteria	p__SAR324_clade(Marine_group_B)	c__SAR324_clade(Marine_group_B)	o__SAR324_clade(Marine_group_B)	f__SAR324_clade(Marine_group_B)	g__SAR324_clade(Marine_group_B)	g__SAR324_clade(Marine_group_B)	0.00937109
PRO_1e94f0cdbc25f5031880b3407b66865e	negative	FUN_1061269a449f32ed85148edd5cefe57e	-0.434551	0.01	PRO_1e94f0cdbc25f5031880b3407b66865e	d__Bacteria	p__Proteobacteria	c__Gammaproteobacteria	o__Oceanospirillales	f__Nitrincolaceae	g__Amphritea	g__Amphritea	0.00914202
PRO_77ffd70f814f7b4a370f917441f87241	negative	FUN_1061269a449f32ed85148edd5cefe57e	-0.362351	0.04	PRO_77ffd70f814f7b4a370f917441f87241	d__Bacteria	p__Fibrobacterota	c__Fibrobacteria	o__Fibrobacterales	f__Fibrobacteraceae	g__uncultured	s__uncultured_organism	0.00910038
PRO_74291a532d42b84f217848954722d2c9	negative	FUN_1061269a449f32ed85148edd5cefe57e	-0.58354	0	PRO_74291a532d42b84f217848954722d2c9	d__Bacteria	p__Proteobacteria	c__Gammaproteobacteria	c__Gammaproteobacteria	c__Gammaproteobacteria	c__Gammaproteobacteria	c__Gammaproteobacteria	0.00872032
PRO_a68580e08c7ab43cdd39569be8a160f7	positive	FUN_1061269a449f32ed85148edd5cefe57e	0.330355	0.04	PRO_a68580e08c7ab43cdd39569be8a160f7	d__Bacteria	p__Proteobacteria	c__Gammaproteobacteria	o__Vibrionales	f__Vibrionaceae	g__Vibrio	g__Vibrio	0.00828821
PRO_42a6b96ba2625e966a34c085fff5d02f	positive	FUN_1061269a449f32ed85148edd5cefe57e	0.484389	0.02	PRO_42a6b96ba2625e966a34c085fff5d02f	d__Bacteria	p__Bacteroidota	c__Bacteroidia	o__Bacteroidales	f__Marinilabiliaceae	g__Labilibacter	s__uncultured_Bacteroidetes	0.00749688
PRO_8fd8a9bd34999b4ae6326f9606f7d4ea	negative	FUN_1061269a449f32ed85148edd5cefe57e	-0.367762	0.02	PRO_8fd8a9bd34999b4ae6326f9606f7d4ea	d__Bacteria	p__Proteobacteria	c__Gammaproteobacteria	o__Burkholderiales	f__Methylophilaceae	f__Methylophilaceae	f__Methylophilaceae	0.00725739
PRO_75fc08ef36f4236e6bb942d1b7dfd9c5	negative	FUN_1061269a449f32ed85148edd5cefe57e	-0.416276	0.01	PRO_75fc08ef36f4236e6bb942d1b7dfd9c5	d__Bacteria	p__Chloroflexi	c__Anaerolineae	o__SBR1031	f__SBR1031	g__SBR1031	g__SBR1031	0.00689296
PRO_68cc1eefe5396534add3bb291bd2b0c8	positive	FUN_1061269a449f32ed85148edd5cefe57e	0.332895	0.03	PRO_68cc1eefe5396534add3bb291bd2b0c8	d__Bacteria	p__Desulfobacterota	c__Desulfobacteria	o__Desulfobacterales	f__Desulfobacteraceae	g__Desulfobacter	g__Desulfobacter	0.00678884
PRO_dc5a4424ef81d24562f89f3d50aa30cb	negative	FUN_1061269a449f32ed85148edd5cefe57e	-0.485404	0	PRO_dc5a4424ef81d24562f89f3d50aa30cb	d__Bacteria	p__Desulfobacterota	c__Desulfobacteria	o__Desulfobacterales	f__Desulfobacteraceae	f__Desulfobacteraceae	f__Desulfobacteraceae	0.00666389
PRO_251521aad4ebf4e385bad29e900a9180	negative	FUN_1061269a449f32ed85148edd5cefe57e	-0.487723	0	PRO_251521aad4ebf4e385bad29e900a9180	d__Bacteria	p__Proteobacteria	c__Alphaproteobacteria	o__Rhodobacterales	f__Rhodobacteraceae	f__Rhodobacteraceae	f__Rhodobacteraceae	0.00630987
PRO_af8fd08b3f23cc04b05940f50265d54e	positive	FUN_1061269a449f32ed85148edd5cefe57e	0.450483	0	PRO_af8fd08b3f23cc04b05940f50265d54e	d__Bacteria	p__Spirochaetota	c__Spirochaetia	o__Spirochaetales	f__Spirochaetaceae	f__Spirochaetaceae	f__Spirochaetaceae	0.00600791
PRO_072c6ec00f136eec9a45186f2333eba4	negative	FUN_1061269a449f32ed85148edd5cefe57e	-0.587651	0	PRO_072c6ec00f136eec9a45186f2333eba4	d__Bacteria	p__Chloroflexi	c__Anaerolineae	c__Anaerolineae	c__Anaerolineae	c__Anaerolineae	c__Anaerolineae	0.00593503
PRO_4748803c2a5839a274c42444a88a5da8	positive	FUN_1061269a449f32ed85148edd5cefe57e	0.511414	0	PRO_4748803c2a5839a274c42444a88a5da8	d__Bacteria	p__Proteobacteria	c__Gammaproteobacteria	o__Alteromonadales	f__Alteromonadaceae	f__Alteromonadaceae	f__Alteromonadaceae	0.0054092
PRO_33c963fd059bd9a6f3d276985157941e	negative	FUN_1061269a449f32ed85148edd5cefe57e	-0.609708	0	PRO_33c963fd059bd9a6f3d276985157941e	d__Bacteria	p__Bacteroidota	c__Bacteroidia	o__Bacteroidales	f__SB-5	g__SB-5	g__SB-5	0.00529467
PRO_876e72957d3ab49fcf8498068a70562a	positive	FUN_1061269a449f32ed85148edd5cefe57e	0.419786	0	PRO_876e72957d3ab49fcf8498068a70562a	d__Bacteria	p__Firmicutes	c__Clostridia	c__Clostridia	c__Clostridia	c__Clostridia	c__Clostridia	0.00508122
PRO_23c3bedf2a6a2f7cdf7cbd830ce5af2b	negative	FUN_1061269a449f32ed85148edd5cefe57e	-0.412749	0.03	PRO_23c3bedf2a6a2f7cdf7cbd830ce5af2b	d__Bacteria	p__Proteobacteria	c__Gammaproteobacteria	o__Nitrosococcales	f__Methylophagaceae	g__Methylophaga	g__Methylophaga	0.00425344
PRO_168bc756ad07d52974adca9b96b8ebc9	negative	FUN_1061269a449f32ed85148edd5cefe57e	-0.471323	0	PRO_168bc756ad07d52974adca9b96b8ebc9	d__Bacteria	p__Proteobacteria	c__Gammaproteobacteria	o__Nitrosococcales	f__Methylophagaceae	f__Methylophagaceae	f__Methylophagaceae	0.00410766
PRO_41872850d691e3b79555916708eaf345	negative	FUN_1061269a449f32ed85148edd5cefe57e	-0.49604	0	PRO_41872850d691e3b79555916708eaf345	d__Bacteria	p__Firmicutes	c__Clostridia	o__Peptostreptococcales-Tissierellales	o__Peptostreptococcales-Tissierellales	o__Peptostreptococcales-Tissierellales	o__Peptostreptococcales-Tissierellales	0.00352457
PRO_a1b60bbeb789fe53549a240e52adf087	negative	FUN_1061269a449f32ed85148edd5cefe57e	-0.326286	0.03	PRO_a1b60bbeb789fe53549a240e52adf087	d__Bacteria	p__Proteobacteria	c__Alphaproteobacteria	o__Rhizobiales	f__Stappiaceae	f__Stappiaceae	f__Stappiaceae	0.00343086
PRO_87c305b0d05b8db80947bd56f1dbe843	negative	FUN_1061269a449f32ed85148edd5cefe57e	-0.453064	0	PRO_87c305b0d05b8db80947bd56f1dbe843	d__Bacteria	p__Desulfobacterota	c__Desulfobulbia	o__Desulfobulbales	f__Desulfocapsaceae	f__Desulfocapsaceae	f__Desulfocapsaceae	0.00328509
PRO_93bb414455d1dc072bbf8203fa957b6b	negative	FUN_1061269a449f32ed85148edd5cefe57e	-0.437785	0.01	PRO_93bb414455d1dc072bbf8203fa957b6b	d__Bacteria	p__Chloroflexi	c__Anaerolineae	c__Anaerolineae	c__Anaerolineae	c__Anaerolineae	c__Anaerolineae	0.00295189
PRO_dcf5bebdee8c4337ecb45fcc472b47c9	negative	FUN_1061269a449f32ed85148edd5cefe57e	-0.357242	0.01	PRO_dcf5bebdee8c4337ecb45fcc472b47c9	d__Bacteria	p__Chloroflexi	c__Anaerolineae	o__Ardenticatenales	f__uncultured	g__uncultured	g__uncultured	0.00284257
PRO_3bcd43dfd30c4a95d4945bad78249909	positive	FUN_1061269a449f32ed85148edd5cefe57e	0.368836	0.01	PRO_3bcd43dfd30c4a95d4945bad78249909	d__Bacteria	p__Desulfobacterota	c__Desulfobacteria	o__Desulfobacterales	o__Desulfobacterales	o__Desulfobacterales	o__Desulfobacterales	0.00274886
PRO_cb22cfa7124d865edfb20e995275d4bd	negative	FUN_1061269a449f32ed85148edd5cefe57e	-0.481304	0	PRO_cb22cfa7124d865edfb20e995275d4bd	d__Bacteria	p__Bacteroidota	c__Bacteroidia	o__Bacteroidales	o__Bacteroidales	o__Bacteroidales	o__Bacteroidales	0.00272282
PRO_22ab1fe0a0cbaa0fc87ff7ffc570769e	negative	FUN_1061269a449f32ed85148edd5cefe57e	-0.480783	0	PRO_22ab1fe0a0cbaa0fc87ff7ffc570769e	d__Bacteria	p__Chloroflexi	c__Anaerolineae	o__Anaerolineales	f__Anaerolineaceae	g__uncultured	s__uncultured_organism	0.00257185
PRO_0464ccf78314493dbfb4475269931b2d	negative	FUN_1061269a449f32ed85148edd5cefe57e	-0.311727	0.02	PRO_0464ccf78314493dbfb4475269931b2d	d__Bacteria	p__Bacteroidota	c__Bacteroidia	o__Bacteroidales	f__Bacteroidetes_BD2-2	g__Bacteroidetes_BD2-2	g__Bacteroidetes_BD2-2	0.0024521
PRO_ffc5d23e5ec2547ada04a28c04445088	negative	FUN_1061269a449f32ed85148edd5cefe57e	-0.442759	0	PRO_ffc5d23e5ec2547ada04a28c04445088	d__Bacteria	p__Proteobacteria	c__Gammaproteobacteria	c__Gammaproteobacteria	c__Gammaproteobacteria	c__Gammaproteobacteria	c__Gammaproteobacteria	0.0024521
PRO_004ddb5e514a7843618ed1991d3d3fc0	negative	FUN_1061269a449f32ed85148edd5cefe57e	-0.325354	0.05	PRO_004ddb5e514a7843618ed1991d3d3fc0	d__Bacteria	p__Proteobacteria	c__Gammaproteobacteria	c__Gammaproteobacteria	c__Gammaproteobacteria	c__Gammaproteobacteria	c__Gammaproteobacteria	0.00213453
PRO_52c64f9511ea1e7c96f26c769c211d0b	positive	FUN_1061269a449f32ed85148edd5cefe57e	0.374226	0.01	PRO_52c64f9511ea1e7c96f26c769c211d0b	d__Bacteria	p__Desulfobacterota	c__Desulfovibrionia	o__Desulfovibrionales	f__Desulfovibrionaceae	g__Desulfovibrio	s__Desulfovibrio_salexigens	0.00207205
PRO_96c4429d1c63c3b232b1fa2fcba59282	negative	FUN_1061269a449f32ed85148edd5cefe57e	-0.60596	0	PRO_96c4429d1c63c3b232b1fa2fcba59282	d__Bacteria	p__Bacteroidota	c__Ignavibacteria	o__Ignavibacteriales	f__Melioribacteraceae	g__IheB3-7	s__uncultured_Chlorobi	0.00199917
PRO_03604f3dc8e1fcab3d4a633861ee3001	negative	FUN_1061269a449f32ed85148edd5cefe57e	-0.350078	0.01	PRO_03604f3dc8e1fcab3d4a633861ee3001	d__Bacteria	p__Bacteroidota	c__Bacteroidia	o__Bacteroidales	o__Bacteroidales	o__Bacteroidales	o__Bacteroidales	0.00196272
PRO_bd00923090f605502a3e0e11e22c4c5c	negative	FUN_1061269a449f32ed85148edd5cefe57e	-0.46078	0.01	PRO_bd00923090f605502a3e0e11e22c4c5c	d__Bacteria	p__Chloroflexi	c__Anaerolineae	o__Anaerolineales	f__Anaerolineaceae	g__uncultured	g__uncultured	0.00191066
PRO_8d4b400b577ec8fc20944bf05d8ce00b	negative	FUN_1061269a449f32ed85148edd5cefe57e	-0.452286	0.02	PRO_8d4b400b577ec8fc20944bf05d8ce00b	d__Bacteria	p__Proteobacteria	c__Gammaproteobacteria	c__Gammaproteobacteria	c__Gammaproteobacteria	c__Gammaproteobacteria	c__Gammaproteobacteria	0.00187943
PRO_ca2af9a1bbd9d8eec47c26de9dd7c44a	negative	FUN_1061269a449f32ed85148edd5cefe57e	-0.392873	0.01	PRO_ca2af9a1bbd9d8eec47c26de9dd7c44a	d__Bacteria	p__Desulfobacterota	c__Desulfobulbia	o__Desulfobulbales	f__Desulfocapsaceae	f__Desulfocapsaceae	f__Desulfocapsaceae	0.00187943
PRO_1613a5e5af7977462b030f8817ec7f08	negative	FUN_1061269a449f32ed85148edd5cefe57e	-0.425407	0	PRO_1613a5e5af7977462b030f8817ec7f08	d__Bacteria	p__Firmicutes	c__Clostridia	o__Clostridia	f__Hungateiclostridiaceae	f__Hungateiclostridiaceae	f__Hungateiclostridiaceae	0.00179092
PRO_857c6485758aaf613c96effa909b08ea	positive	FUN_1061269a449f32ed85148edd5cefe57e	0.490547	0	PRO_857c6485758aaf613c96effa909b08ea	d__Bacteria	p__Firmicutes	c__Clostridia	o__Lachnospirales	f__Lachnospiraceae	f__Lachnospiraceae	f__Lachnospiraceae	0.00145252
PRO_21ee182112b930cb5b8c024c7f53bf0b	negative	FUN_1061269a449f32ed85148edd5cefe57e	-0.335146	0	PRO_21ee182112b930cb5b8c024c7f53bf0b	d__Bacteria	p__Spirochaetota	c__Spirochaetia	o__Spirochaetales	f__Spirochaetaceae	f__Spirochaetaceae	f__Spirochaetaceae	0.00136922
PRO_a694ca3b0aac417b1febd229dc94d7a8	positive	FUN_1061269a449f32ed85148edd5cefe57e	0.560785	0	PRO_a694ca3b0aac417b1febd229dc94d7a8	d__Bacteria	p__Proteobacteria	c__Alphaproteobacteria	o__Rhodospirillales	f__Rhodospirillaceae	g__Candidatus_Riegeria	s__uncultured_bacterium	0.00133798
PRO_2bf23251099216fea497dae5cb26489e	negative	FUN_1061269a449f32ed85148edd5cefe57e	-0.361571	0.01	PRO_2bf23251099216fea497dae5cb26489e	d__Bacteria	p__Chloroflexi	c__Anaerolineae	o__SBR1031	f__SBR1031	g__SBR1031	g__SBR1031	0.00131716
PRO_3775d2ff2965f637dc3534ebfc4e9c43	negative	FUN_1061269a449f32ed85148edd5cefe57e	-0.438632	0	PRO_3775d2ff2965f637dc3534ebfc4e9c43	d__Bacteria	p__Proteobacteria	c__Gammaproteobacteria	c__Gammaproteobacteria	c__Gammaproteobacteria	c__Gammaproteobacteria	c__Gammaproteobacteria	0.0012703
PRO_9ea61ecc828bc101ec6deb7631e28394	negative	FUN_1061269a449f32ed85148edd5cefe57e	-0.407215	0.01	PRO_9ea61ecc828bc101ec6deb7631e28394	d__Bacteria	p__Desulfobacterota	c__Desulfobacteria	o__Desulfobacterales	f__Desulfosarcinaceae	g__uncultured	g__uncultured	0.00123907
PRO_f276565a9ba3c1892c7a769d4a20b275	negative	FUN_1061269a449f32ed85148edd5cefe57e	-0.272861	0.03	PRO_f276565a9ba3c1892c7a769d4a20b275	d__Bacteria	p__Desulfobacterota	c__Desulfobacteria	o__Desulfobacterales	f__Desulfosarcinaceae	f__Desulfosarcinaceae	f__Desulfosarcinaceae	0.00116618
PRO_f10a9aeca722d82be6abf98b9005fc95	negative	FUN_1061269a449f32ed85148edd5cefe57e	-0.276495	0.04	PRO_f10a9aeca722d82be6abf98b9005fc95	d__Bacteria	p__Proteobacteria	c__Gammaproteobacteria	o__Steroidobacterales	f__Woeseiaceae	g__Woeseia	g__Woeseia	0.000994377
PRO_e3661ca4f3a884546c6b14daa6e00e0a	positive	FUN_1061269a449f32ed85148edd5cefe57e	0.275354	0.04	PRO_e3661ca4f3a884546c6b14daa6e00e0a	d__Bacteria	p__Chloroflexi	c__Anaerolineae	o__SBR1031	f__A4b	g__A4b	g__A4b	0.00055706
PRO_f617931335477584dfd0b193104558b4	positive	FUN_1061269a449f32ed85148edd5cefe57e	0.284679	0.02	PRO_f617931335477584dfd0b193104558b4	d__Bacteria	p__Proteobacteria	c__Gammaproteobacteria	c__Gammaproteobacteria	c__Gammaproteobacteria	c__Gammaproteobacteria	c__Gammaproteobacteria	0.000437318
PRO_c4eccf3914ac86edd9af5d9838574865	positive	FUN_1061269a449f32ed85148edd5cefe57e	0.329585	0	PRO_c4eccf3914ac86edd9af5d9838574865	d__Bacteria	p__Proteobacteria	c__Gammaproteobacteria	o__KI89A_clade	f__KI89A_clade	g__KI89A_clade	g__KI89A_clade	0.000437318
PRO_21dca0020d2c0fb80960ff7855a3936d	positive	FUN_1061269a449f32ed85148edd5cefe57e	0.305296	0.01	PRO_21dca0020d2c0fb80960ff7855a3936d	d__Bacteria	p__Proteobacteria	c__Gammaproteobacteria	o__Cellvibrionales	f__Halieaceae	f__Halieaceae	f__Halieaceae	0.000426905
PRO_84f95d9493d7831e7da2d66357cee5b9	positive	FUN_1061269a449f32ed85148edd5cefe57e	0.250775	0.04	PRO_84f95d9493d7831e7da2d66357cee5b9	d__Bacteria	p__Desulfobacterota	c__Desulfobulbia	o__Desulfobulbales	f__Desulfocapsaceae	f__Desulfocapsaceae	f__Desulfocapsaceae	0.000426905
PRO_82e363549cd6ba7b9da1eed1b9cfa41f	positive	FUN_1061269a449f32ed85148edd5cefe57e	0.2571	0.03	PRO_82e363549cd6ba7b9da1eed1b9cfa41f	d__Bacteria	p__Chloroflexi	c__Anaerolineae	o__SBR1031	f__A4b	g__A4b	g__A4b	0.000322782
PRO_a50339222465592b66603c0270bf4cf0	positive	FUN_1061269a449f32ed85148edd5cefe57e	0.251621	0.04	PRO_a50339222465592b66603c0270bf4cf0	d__Bacteria	p__Chloroflexi	c__Anaerolineae	o__SBR1031	o__SBR1031	o__SBR1031	o__SBR1031	0.000249896
PRO_9746fd6bef29562ade8169662eba6598	positive	FUN_1061269a449f32ed85148edd5cefe57e	0.292501	0	PRO_9746fd6bef29562ade8169662eba6598	d__Bacteria	p__Spirochaetota	c__Leptospirae	o__Leptospirales	f__Leptospiraceae	g__RBG-16-49-21	g__RBG-16-49-21	0.00024469
PRO_e473852905ada730612771cc74379ec8	positive	FUN_1061269a449f32ed85148edd5cefe57e	0.316139	0	PRO_e473852905ada730612771cc74379ec8	d__Bacteria	p__Bacteroidota	c__Bacteroidia	o__Bacteroidales	f__Bacteroidetes_BD2-2	g__Bacteroidetes_BD2-2	g__Bacteroidetes_BD2-2	0.000234277
PRO_34249abb6f3991d543668d29aeeeedc9	positive	FUN_1061269a449f32ed85148edd5cefe57e	0.251739	0.03	PRO_34249abb6f3991d543668d29aeeeedc9	d__Bacteria	p__Spirochaetota	c__Spirochaetia	o__Spirochaetales	f__Spirochaetaceae	f__Spirochaetaceae	f__Spirochaetaceae	0.000234277
PRO_1241b42e29b2ffffa5eaeb33a995edca	positive	FUN_1061269a449f32ed85148edd5cefe57e	0.344708	0	PRO_1241b42e29b2ffffa5eaeb33a995edca	d__Bacteria	p__Proteobacteria	c__Gammaproteobacteria	c__Gammaproteobacteria	c__Gammaproteobacteria	c__Gammaproteobacteria	c__Gammaproteobacteria	0.000218659
PRO_c78542b55af6f8a6c7ea725467c175b7	positive	FUN_1061269a449f32ed85148edd5cefe57e	0.219033	0.02	PRO_c78542b55af6f8a6c7ea725467c175b7	d__Bacteria	p__Proteobacteria	c__Alphaproteobacteria	o__Tistrellales	f__Geminicoccaceae	f__Geminicoccaceae	f__Geminicoccaceae	0.000218659

## Sheet: rhizome
Table S7 Correlation and P-values between the key fungus Halophilomyces hongkongensis and prokaryotic OTUs in seagrass H. ovalis-associated compartments
Source	Interaction	Target	Correlation	Pvalue	ID	Kingdom	Phylum	Class	Order	Family	Genus	Species	relative_abundance
PRO_c1244b49f9e6969be171225f16de3758	positive	FUN_1061269a449f32ed85148edd5cefe57e	0.912664	0	PRO_c1244b49f9e6969be171225f16de3758	d__Bacteria	p__Proteobacteria	c__Gammaproteobacteria	o__Vibrionales	f__Vibrionaceae	g__Vibrio	g__Vibrio	0.221078
PRO_5bad57fa3830c1d4c9ba79dbed27091b	positive	FUN_1061269a449f32ed85148edd5cefe57e	0.689795	0	PRO_5bad57fa3830c1d4c9ba79dbed27091b	d__Bacteria	p__Proteobacteria	c__Gammaproteobacteria	o__Vibrionales	f__Vibrionaceae	g__Vibrio	g__Vibrio	0.15378
PRO_6a155a1918b447b59a57dae757e2b44c	negative	FUN_1061269a449f32ed85148edd5cefe57e	-0.532307	0.01	PRO_6a155a1918b447b59a57dae757e2b44c	d__Bacteria	p__Proteobacteria	c__Alphaproteobacteria	o__Rhizobiales	o__Rhizobiales	o__Rhizobiales	o__Rhizobiales	0.0306578
PRO_8fd8a9bd34999b4ae6326f9606f7d4ea	negative	FUN_1061269a449f32ed85148edd5cefe57e	-0.792211	0	PRO_8fd8a9bd34999b4ae6326f9606f7d4ea	d__Bacteria	p__Proteobacteria	c__Gammaproteobacteria	o__Burkholderiales	f__Methylophilaceae	f__Methylophilaceae	f__Methylophilaceae	0.0274437
PRO_a68580e08c7ab43cdd39569be8a160f7	positive	FUN_1061269a449f32ed85148edd5cefe57e	0.721149	0	PRO_a68580e08c7ab43cdd39569be8a160f7	d__Bacteria	p__Proteobacteria	c__Gammaproteobacteria	o__Vibrionales	f__Vibrionaceae	g__Vibrio	g__Vibrio	0.0238854
PRO_168bc756ad07d52974adca9b96b8ebc9	negative	FUN_1061269a449f32ed85148edd5cefe57e	-0.750635	0	PRO_168bc756ad07d52974adca9b96b8ebc9	d__Bacteria	p__Proteobacteria	c__Gammaproteobacteria	o__Nitrosococcales	f__Methylophagaceae	f__Methylophagaceae	f__Methylophagaceae	0.0166626
PRO_43bf2e05902a9f38eb400647f5b1e0a0	positive	FUN_1061269a449f32ed85148edd5cefe57e	0.726771	0	PRO_43bf2e05902a9f38eb400647f5b1e0a0	d__Bacteria	p__Proteobacteria	c__Gammaproteobacteria	o__Vibrionales	f__Vibrionaceae	g__Vibrio	g__Vibrio	0.0157617
PRO_0ed4daf0e2fc52a6e9eab1cc81c5dc73	negative	FUN_1061269a449f32ed85148edd5cefe57e	-0.789294	0	PRO_0ed4daf0e2fc52a6e9eab1cc81c5dc73	d__Bacteria	p__Proteobacteria	c__Gammaproteobacteria	o__Chromatiales	f__Sedimenticolaceae	g__Candidatus_Thiodiazotropha	g__Candidatus_Thiodiazotropha	0.0130385
PRO_0d51289ad0332a82133fe4b37e294613	positive	FUN_1061269a449f32ed85148edd5cefe57e	0.690872	0	PRO_0d51289ad0332a82133fe4b37e294613	d__Bacteria	p__Proteobacteria	c__Gammaproteobacteria	o__Alteromonadales	f__Psychromonadaceae	g__Psychromonas	g__Psychromonas	0.00700012
PRO_3033224bafbaa77d517a2ca176f5721a	negative	FUN_1061269a449f32ed85148edd5cefe57e	-0.763864	0	PRO_3033224bafbaa77d517a2ca176f5721a	d__Bacteria	p__Modulibacteria	c__Moduliflexia	o__Moduliflexales	f__Moduliflexaceae	g__Moduliflexaceae	g__Moduliflexaceae	0.00697481
PRO_1adf4f11edc4fa9ce877975923bf0420	negative	FUN_1061269a449f32ed85148edd5cefe57e	-0.749948	0	PRO_1adf4f11edc4fa9ce877975923bf0420	d__Bacteria	p__Proteobacteria	c__Gammaproteobacteria	c__Gammaproteobacteria	c__Gammaproteobacteria	c__Gammaproteobacteria	c__Gammaproteobacteria	0.00658001
PRO_0dab64606009f05c50d976f21a21c2f7	negative	FUN_1061269a449f32ed85148edd5cefe57e	-0.560352	0	PRO_0dab64606009f05c50d976f21a21c2f7	d__Bacteria	p__Proteobacteria	c__Gammaproteobacteria	o__Cellvibrionales	f__Spongiibacteraceae	g__BD1-7_clade	g__BD1-7_clade	0.0063573
PRO_4748803c2a5839a274c42444a88a5da8	positive	FUN_1061269a449f32ed85148edd5cefe57e	0.567037	0.01	PRO_4748803c2a5839a274c42444a88a5da8	d__Bacteria	p__Proteobacteria	c__Gammaproteobacteria	o__Alteromonadales	f__Alteromonadaceae	f__Alteromonadaceae	f__Alteromonadaceae	0.0057651
PRO_5542219f9040d61bff4765f771334f60	negative	FUN_1061269a449f32ed85148edd5cefe57e	-0.580717	0	PRO_5542219f9040d61bff4765f771334f60	d__Bacteria	p__Proteobacteria	c__Gammaproteobacteria	o__Cellvibrionales	f__Cellvibrionaceae	f__Cellvibrionaceae	f__Cellvibrionaceae	0.00463132
PRO_6fe3c74f2c589368e3536d6407376d00	negative	FUN_1061269a449f32ed85148edd5cefe57e	-0.53695	0	PRO_6fe3c74f2c589368e3536d6407376d00	d__Bacteria	p__Proteobacteria	c__Alphaproteobacteria	o__Rhodospirillales	f__Magnetospiraceae	g__Magnetovibrio	g__Magnetovibrio	0.00440355
PRO_857c6485758aaf613c96effa909b08ea	positive	FUN_1061269a449f32ed85148edd5cefe57e	0.43978	0.02	PRO_857c6485758aaf613c96effa909b08ea	d__Bacteria	p__Firmicutes	c__Clostridia	o__Lachnospirales	f__Lachnospiraceae	f__Lachnospiraceae	f__Lachnospiraceae	0.00420109
PRO_42a6b96ba2625e966a34c085fff5d02f	positive	FUN_1061269a449f32ed85148edd5cefe57e	0.522091	0.01	PRO_42a6b96ba2625e966a34c085fff5d02f	d__Bacteria	p__Bacteroidota	c__Bacteroidia	o__Bacteroidales	f__Marinilabiliaceae	g__Labilibacter	s__uncultured_Bacteroidetes	0.0039885
PRO_165bcbd1b1f5875725c53c8c757e87e7	negative	FUN_1061269a449f32ed85148edd5cefe57e	-0.62896	0	PRO_165bcbd1b1f5875725c53c8c757e87e7	d__Bacteria	p__Spirochaetota	c__Spirochaetia	o__Spirochaetales	f__Spirochaetaceae	f__Spirochaetaceae	f__Spirochaetaceae	0.00386196
PRO_6a4859fa3a5a1a80211e068c6fcd9660	negative	FUN_1061269a449f32ed85148edd5cefe57e	-0.497069	0.02	PRO_6a4859fa3a5a1a80211e068c6fcd9660	d__Bacteria	p__Firmicutes	c__Clostridia	o__Clostridia	f__Hungateiclostridiaceae	f__Hungateiclostridiaceae	f__Hungateiclostridiaceae	0.00384171
PRO_87c305b0d05b8db80947bd56f1dbe843	negative	FUN_1061269a449f32ed85148edd5cefe57e	-0.681344	0.01	PRO_87c305b0d05b8db80947bd56f1dbe843	d__Bacteria	p__Desulfobacterota	c__Desulfobulbia	o__Desulfobulbales	f__Desulfocapsaceae	f__Desulfocapsaceae	f__Desulfocapsaceae	0.00373036
PRO_90d981eca9fd7d35f672aff7936dd0c4	negative	FUN_1061269a449f32ed85148edd5cefe57e	-0.613663	0	PRO_90d981eca9fd7d35f672aff7936dd0c4	d__Bacteria	p__Proteobacteria	c__Gammaproteobacteria	c__Gammaproteobacteria	c__Gammaproteobacteria	c__Gammaproteobacteria	c__Gammaproteobacteria	0.0037253
PRO_26f670452e540cc504986e45e0ecc9b0	negative	FUN_1061269a449f32ed85148edd5cefe57e	-0.626353	0	PRO_26f670452e540cc504986e45e0ecc9b0	d__Bacteria	p__Proteobacteria	c__Alphaproteobacteria	o__Rhizobiales	f__Rhizobiaceae	g__Cohaesibacter	g__Cohaesibacter	0.00333556
PRO_6129c1629060faf9149185718b666852	negative	FUN_1061269a449f32ed85148edd5cefe57e	-0.587911	0	PRO_6129c1629060faf9149185718b666852	d__Bacteria	p__Bacteroidota	c__Bacteroidia	c__Bacteroidia	c__Bacteroidia	c__Bacteroidia	c__Bacteroidia	0.00315841
PRO_d491048645c44a4e107ded2385ef31ae	negative	FUN_1061269a449f32ed85148edd5cefe57e	-0.547461	0	PRO_d491048645c44a4e107ded2385ef31ae	d__Bacteria	p__Proteobacteria	c__Alphaproteobacteria	o__Rhizobiales	f__Rhizobiaceae	g__uncultured	g__uncultured	0.00256114
PRO_af8fd08b3f23cc04b05940f50265d54e	positive	FUN_1061269a449f32ed85148edd5cefe57e	0.685532	0	PRO_af8fd08b3f23cc04b05940f50265d54e	d__Bacteria	p__Spirochaetota	c__Spirochaetia	o__Spirochaetales	f__Spirochaetaceae	f__Spirochaetaceae	f__Spirochaetaceae	0.00202968
PRO_6a268258a5100c4007a9fae37405e38b	positive	FUN_1061269a449f32ed85148edd5cefe57e	0.429347	0.03	PRO_6a268258a5100c4007a9fae37405e38b	d__Archaea	p__Crenarchaeota	c__Nitrososphaeria	o__Nitrosopumilales	f__Nitrosopumilaceae	g__Candidatus_Nitrosopumilus	g__Candidatus_Nitrosopumilus	0.00202462
PRO_dfd55174746ba9912833e4f0d6c0b423	positive	FUN_1061269a449f32ed85148edd5cefe57e	0.737758	0	PRO_dfd55174746ba9912833e4f0d6c0b423	d__Bacteria	p__Proteobacteria	c__Gammaproteobacteria	o__Burkholderiales	o__Burkholderiales	o__Burkholderiales	o__Burkholderiales	0.00198413
PRO_4ce7dd0817cd3fad4f182b9f8a71815a	negative	FUN_1061269a449f32ed85148edd5cefe57e	-0.512073	0	PRO_4ce7dd0817cd3fad4f182b9f8a71815a	d__Bacteria	p__Firmicutes	c__Clostridia	o__Lachnospirales	o__Lachnospirales	o__Lachnospirales	o__Lachnospirales	0.00192339
PRO_004ddb5e514a7843618ed1991d3d3fc0	negative	FUN_1061269a449f32ed85148edd5cefe57e	-0.36095	0.03	PRO_004ddb5e514a7843618ed1991d3d3fc0	d__Bacteria	p__Proteobacteria	c__Gammaproteobacteria	c__Gammaproteobacteria	c__Gammaproteobacteria	c__Gammaproteobacteria	c__Gammaproteobacteria	0.00169562
PRO_a694ca3b0aac417b1febd229dc94d7a8	positive	FUN_1061269a449f32ed85148edd5cefe57e	0.63005	0	PRO_a694ca3b0aac417b1febd229dc94d7a8	d__Bacteria	p__Proteobacteria	c__Alphaproteobacteria	o__Rhodospirillales	f__Rhodospirillaceae	g__Candidatus_Riegeria	s__uncultured_bacterium	0.00156402
PRO_23c3bedf2a6a2f7cdf7cbd830ce5af2b	negative	FUN_1061269a449f32ed85148edd5cefe57e	-0.48523	0	PRO_23c3bedf2a6a2f7cdf7cbd830ce5af2b	d__Bacteria	p__Proteobacteria	c__Gammaproteobacteria	o__Nitrosococcales	f__Methylophagaceae	g__Methylophaga	g__Methylophaga	0.0014476
PRO_ee698983a846429b6e717335fa5c41d6	negative	FUN_1061269a449f32ed85148edd5cefe57e	-0.355249	0.04	PRO_ee698983a846429b6e717335fa5c41d6	d__Bacteria	p__Proteobacteria	c__Gammaproteobacteria	o__Chromatiales	f__Sedimenticolaceae	g__Candidatus_Thiodiazotropha	g__Candidatus_Thiodiazotropha	0.00143748
PRO_3070c8669cf5406c877646d43f6502c3	negative	FUN_1061269a449f32ed85148edd5cefe57e	-0.419101	0.02	PRO_3070c8669cf5406c877646d43f6502c3	d__Bacteria	p__Desulfobacterota	c__Desulfuromonadia	o__Desulfuromonadia	f__Geopsychrobacteraceae	f__Geopsychrobacteraceae	f__Geopsychrobacteraceae	0.00131094
PRO_0388bd15875ea27285a9b8485d8850f6	positive	FUN_1061269a449f32ed85148edd5cefe57e	0.504877	0.02	PRO_0388bd15875ea27285a9b8485d8850f6	d__Bacteria	p__Proteobacteria	c__Gammaproteobacteria	o__Vibrionales	f__Vibrionaceae	f__Vibrionaceae	f__Vibrionaceae	0.00101737
PRO_849eaf1839ecd741e5dbd1e62115f00e	positive	FUN_1061269a449f32ed85148edd5cefe57e	0.334082	0.05	PRO_849eaf1839ecd741e5dbd1e62115f00e	d__Bacteria	p__Proteobacteria	c__Gammaproteobacteria	o__Cellvibrionales	f__Halieaceae	f__Halieaceae	f__Halieaceae	0.000997125
PRO_b296472b485da88c5577362f62312abf	positive	FUN_1061269a449f32ed85148edd5cefe57e	0.460639	0	PRO_b296472b485da88c5577362f62312abf	d__Bacteria	p__Desulfobacterota	c__Desulfuromonadia	o__Sva1033	f__Sva1033	g__Sva1033	g__Sva1033	0.000506155
PRO_981ab427ade63fef6a241701deacd568	positive	FUN_1061269a449f32ed85148edd5cefe57e	0.564785	0	PRO_981ab427ade63fef6a241701deacd568	d__Bacteria	p__Proteobacteria	c__Gammaproteobacteria	c__Gammaproteobacteria	c__Gammaproteobacteria	c__Gammaproteobacteria	c__Gammaproteobacteria	0.000485909
PRO_3ef2fbd5d51b758d3116367a9112ebd6	positive	FUN_1061269a449f32ed85148edd5cefe57e	0.328067	0.01	PRO_3ef2fbd5d51b758d3116367a9112ebd6	d__Bacteria	p__Proteobacteria	c__Gammaproteobacteria	o__B2M28	f__B2M28	g__B2M28	g__B2M28	0.000445416
PRO_c16b81d13fbe2273a8133484dd8afbbf	positive	FUN_1061269a449f32ed85148edd5cefe57e	0.372178	0.02	PRO_c16b81d13fbe2273a8133484dd8afbbf	d__Bacteria	p__Proteobacteria	c__Gammaproteobacteria	o__Chromatiales	f__Chromatiaceae	g__Candidatus_Thiobios	s__uncultured_gamma	0.00035937
PRO_9464184148043fda843992d0f8d25ffb	positive	FUN_1061269a449f32ed85148edd5cefe57e	0.280059	0.03	PRO_9464184148043fda843992d0f8d25ffb	d__Bacteria	p__Spirochaetota	c__Leptospirae	o__Leptospirales	f__Leptospiraceae	g__uncultured	s__uncultured_spirochete	0.000222708

## Sheet: phylloplane
Table S7 Correlation and P-values between the key fungus Halophilomyces hongkongensis and prokaryotic OTUs in seagrass H. ovalis-associated compartments
Source	Interaction	Target	Correlation	Pvalue	ID	Kingdom	Phylum	Class	Order	Family	Genus	Species	relative_abundance
PRO_c1244b49f9e6969be171225f16de3758	negative	FUN_1061269a449f32ed85148edd5cefe57e	-0.308385	0.03	PRO_c1244b49f9e6969be171225f16de3758	d__Bacteria	p__Proteobacteria	c__Gammaproteobacteria	o__Vibrionales	f__Vibrionaceae	g__Vibrio	g__Vibrio	0.0562162
PRO_251521aad4ebf4e385bad29e900a9180	positive	FUN_1061269a449f32ed85148edd5cefe57e	0.388707	0.01	PRO_251521aad4ebf4e385bad29e900a9180	d__Bacteria	p__Proteobacteria	c__Alphaproteobacteria	o__Rhodobacterales	f__Rhodobacteraceae	f__Rhodobacteraceae	f__Rhodobacteraceae	0.0400823
PRO_bbaa49db59da4b9d9c05ca4a337866f3	positive	FUN_1061269a449f32ed85148edd5cefe57e	0.332322	0.03	PRO_bbaa49db59da4b9d9c05ca4a337866f3	d__Bacteria	p__Proteobacteria	c__Alphaproteobacteria	o__Rhodobacterales	f__Rhodobacteraceae	f__Rhodobacteraceae	f__Rhodobacteraceae	0.0335746
PRO_43bf2e05902a9f38eb400647f5b1e0a0	positive	FUN_1061269a449f32ed85148edd5cefe57e	0.468016	0	PRO_43bf2e05902a9f38eb400647f5b1e0a0	d__Bacteria	p__Proteobacteria	c__Gammaproteobacteria	o__Vibrionales	f__Vibrionaceae	g__Vibrio	g__Vibrio	0.0232924
PRO_aaadb22a9d9401cacbf1a70be54656f8	positive	FUN_1061269a449f32ed85148edd5cefe57e	0.364522	0.05	PRO_aaadb22a9d9401cacbf1a70be54656f8	d__Bacteria	p__Proteobacteria	c__Alphaproteobacteria	o__Rhodobacterales	f__Rhodobacteraceae	f__Rhodobacteraceae	f__Rhodobacteraceae	0.0124792
PRO_08874dffbed5863fd3c9f86677852ba5	negative	FUN_1061269a449f32ed85148edd5cefe57e	-0.301869	0.05	PRO_08874dffbed5863fd3c9f86677852ba5	d__Bacteria	p__Proteobacteria	c__Gammaproteobacteria	o__Arenicellales	f__Arenicellaceae	g__Arenicella	g__Arenicella	0.00648167
PRO_dcb2f2daedcf70de6b936a96b693abdb	negative	FUN_1061269a449f32ed85148edd5cefe57e	-0.584783	0	PRO_dcb2f2daedcf70de6b936a96b693abdb	d__Bacteria	p__Bacteroidota	c__Bacteroidia	o__Flavobacteriales	f__Flavobacteriaceae	g__Tenacibaculum	g__Tenacibaculum	0.00631508
PRO_d348b00c4a8dee0524f8905c4ae52442	negative	FUN_1061269a449f32ed85148edd5cefe57e	-0.367481	0.04	PRO_d348b00c4a8dee0524f8905c4ae52442	d__Bacteria	p__Bacteroidota	c__Bacteroidia	o__Flavobacteriales	f__Flavobacteriaceae	f__Flavobacteriaceae	f__Flavobacteriaceae	0.00435235
PRO_b0ca867ae497f7f7cb976dda31889dd3	positive	FUN_1061269a449f32ed85148edd5cefe57e	0.369261	0.01	PRO_b0ca867ae497f7f7cb976dda31889dd3	d__Bacteria	p__Bacteroidota	c__Bacteroidia	o__Flavobacteriales	f__Flavobacteriaceae	f__Flavobacteriaceae	f__Flavobacteriaceae	0.00420137
PRO_5fed4568be25b48dda86214c0b04d42a	positive	FUN_1061269a449f32ed85148edd5cefe57e	0.46508	0	PRO_5fed4568be25b48dda86214c0b04d42a	d__Bacteria	p__Proteobacteria	c__Alphaproteobacteria	o__Rhodobacterales	f__Rhodobacteraceae	f__Rhodobacteraceae	f__Rhodobacteraceae	0.00383694
PRO_90ef4a198ad4e6f95b61aba8f921150b	positive	FUN_1061269a449f32ed85148edd5cefe57e	0.399508	0	PRO_90ef4a198ad4e6f95b61aba8f921150b	d__Bacteria	p__Bacteroidota	c__Bacteroidia	o__Flavobacteriales	f__Flavobacteriaceae	f__Flavobacteriaceae	f__Flavobacteriaceae	0.00376926
PRO_560d73af67040d1a22d6b70bd6480113	positive	FUN_1061269a449f32ed85148edd5cefe57e	0.464838	0	PRO_560d73af67040d1a22d6b70bd6480113	d__Bacteria	p__Proteobacteria	c__Gammaproteobacteria	o__Cellvibrionales	f__Cellvibrionaceae	f__Cellvibrionaceae	f__Cellvibrionaceae	0.00356622
PRO_32e5835c4c3ba366c83f6b898ac34ee7	positive	FUN_1061269a449f32ed85148edd5cefe57e	0.484157	0	PRO_32e5835c4c3ba366c83f6b898ac34ee7	d__Bacteria	p__Proteobacteria	c__Gammaproteobacteria	o__Granulosicoccales	f__Granulosicoccaceae	g__Granulosicoccus	g__Granulosicoccus	0.00347251
PRO_772a1b853a769289ee9f58993039c96f	positive	FUN_1061269a449f32ed85148edd5cefe57e	0.473715	0	PRO_772a1b853a769289ee9f58993039c96f	d__Bacteria	p__Bacteroidota	c__Bacteroidia	o__Chitinophagales	f__Saprospiraceae	g__uncultured	g__uncultured	0.00337359
PRO_6a155a1918b447b59a57dae757e2b44c	negative	FUN_1061269a449f32ed85148edd5cefe57e	-0.311676	0.02	PRO_6a155a1918b447b59a57dae757e2b44c	d__Bacteria	p__Proteobacteria	c__Alphaproteobacteria	o__Rhizobiales	o__Rhizobiales	o__Rhizobiales	o__Rhizobiales	0.003207
PRO_007263651df1f5c7a57ab1b0c4d0e4b2	negative	FUN_1061269a449f32ed85148edd5cefe57e	-0.460409	0	PRO_007263651df1f5c7a57ab1b0c4d0e4b2	d__Bacteria	p__Bacteroidota	c__Bacteroidia	o__Flavobacteriales	f__Flavobacteriaceae	g__Ulvibacter	s__Aureitalea_sp.	0.00292586
PRO_1f5dc49eeec6398d01658fc1fd657d21	positive	FUN_1061269a449f32ed85148edd5cefe57e	0.35879	0.01	PRO_1f5dc49eeec6398d01658fc1fd657d21	d__Bacteria	p__Bacteroidota	c__Bacteroidia	o__Chitinophagales	f__Saprospiraceae	g__uncultured	s__uncultured_Sphingobacterium	0.0027853
PRO_183852d889a0efa7c34fb865c0e30d95	negative	FUN_1061269a449f32ed85148edd5cefe57e	-0.439317	0	PRO_183852d889a0efa7c34fb865c0e30d95	d__Bacteria	p__Proteobacteria	c__Alphaproteobacteria	c__Alphaproteobacteria	c__Alphaproteobacteria	c__Alphaproteobacteria	c__Alphaproteobacteria	0.00231154
PRO_ca2af9a1bbd9d8eec47c26de9dd7c44a	negative	FUN_1061269a449f32ed85148edd5cefe57e	-0.302589	0.05	PRO_ca2af9a1bbd9d8eec47c26de9dd7c44a	d__Bacteria	p__Desulfobacterota	c__Desulfobulbia	o__Desulfobulbales	f__Desulfocapsaceae	f__Desulfocapsaceae	f__Desulfocapsaceae	0.00223865
PRO_10f447ac22869601b68c482a7a6a3ff1	negative	FUN_1061269a449f32ed85148edd5cefe57e	-0.384755	0.01	PRO_10f447ac22869601b68c482a7a6a3ff1	d__Bacteria	p__Proteobacteria	c__Alphaproteobacteria	o__Sphingomonadales	f__Sphingomonadaceae	f__Sphingomonadaceae	f__Sphingomonadaceae	0.00175448
PRO_03ec2c3c664a1cf391f7dfd8c8c280d9	positive	FUN_1061269a449f32ed85148edd5cefe57e	0.32205	0.04	PRO_03ec2c3c664a1cf391f7dfd8c8c280d9	d__Bacteria	p__Proteobacteria	c__Alphaproteobacteria	o__Rhodobacterales	f__Rhodobacteraceae	f__Rhodobacteraceae	f__Rhodobacteraceae	0.00172845
PRO_314a5b36f3bf62c211d437a5b87e67a4	negative	FUN_1061269a449f32ed85148edd5cefe57e	-0.271455	0.04	PRO_314a5b36f3bf62c211d437a5b87e67a4	d__Bacteria	p__Bacteroidota	c__Bacteroidia	o__Flavobacteriales	f__Flavobacteriaceae	f__Flavobacteriaceae	f__Flavobacteriaceae	0.00170242
PRO_90a53232ada4a128768b604abf3f647d	negative	FUN_1061269a449f32ed85148edd5cefe57e	-0.283464	0.05	PRO_90a53232ada4a128768b604abf3f647d	d__Bacteria	p__Proteobacteria	c__Gammaproteobacteria	o__Alteromonadales	f__Psychromonadaceae	g__Motilimonas	g__Motilimonas	0.00162432
PRO_387105db159db708d41b39d493134705	positive	FUN_1061269a449f32ed85148edd5cefe57e	0.313855	0.02	PRO_387105db159db708d41b39d493134705	d__Bacteria	p__Cyanobacteria	c__Cyanobacteriia	o__Cyanobacteriales	f__Desertifilaceae	g__Hormoscilla_SI04-45	g__Hormoscilla_SI04-45	0.0015202
PRO_d491048645c44a4e107ded2385ef31ae	negative	FUN_1061269a449f32ed85148edd5cefe57e	-0.48335	0	PRO_d491048645c44a4e107ded2385ef31ae	d__Bacteria	p__Proteobacteria	c__Alphaproteobacteria	o__Rhizobiales	f__Rhizobiaceae	g__uncultured	g__uncultured	0.00146814
PRO_bce538d065f8e2071d3435a7d2bd0684	positive	FUN_1061269a449f32ed85148edd5cefe57e	0.470293	0	PRO_bce538d065f8e2071d3435a7d2bd0684	d__Bacteria	p__Proteobacteria	c__Alphaproteobacteria	o__Rhodobacterales	f__Rhodobacteraceae	f__Rhodobacteraceae	f__Rhodobacteraceae	0.00146293
PRO_e296ca1b3d99ebb7b874c8ac10e1f737	negative	FUN_1061269a449f32ed85148edd5cefe57e	-0.42727	0	PRO_e296ca1b3d99ebb7b874c8ac10e1f737	d__Bacteria	p__Bacteroidota	c__Bacteroidia	o__Flavobacteriales	f__Flavobacteriaceae	f__Flavobacteriaceae	f__Flavobacteriaceae	0.00144731
PRO_f882adc4924d9926c5931394a388f849	positive	FUN_1061269a449f32ed85148edd5cefe57e	0.380758	0.02	PRO_f882adc4924d9926c5931394a388f849	d__Bacteria	p__Proteobacteria	c__Gammaproteobacteria	o__Gammaproteobacteria_Incertae_Sedis	f__Unknown_Family	g__Marinicella	g__Marinicella	0.00122345
PRO_4a73c609daf83b5160a46eb155c1f6a5	positive	FUN_1061269a449f32ed85148edd5cefe57e	0.379963	0.03	PRO_4a73c609daf83b5160a46eb155c1f6a5	d__Bacteria	p__Bacteroidota	c__Bacteroidia	o__Chitinophagales	f__Saprospiraceae	f__Saprospiraceae	f__Saprospiraceae	0.00119742
PRO_783f745467f5b9535456117933344d5f	negative	FUN_1061269a449f32ed85148edd5cefe57e	-0.282381	0.04	PRO_783f745467f5b9535456117933344d5f	d__Bacteria	p__Acidobacteriota	c__Thermoanaerobaculia	o__Thermoanaerobaculales	f__Thermoanaerobaculaceae	g__Subgroup_10	g__Subgroup_10	0.00103603
PRO_004008dd34b3efcbf33ea27b2625e3a3	positive	FUN_1061269a449f32ed85148edd5cefe57e	0.316439	0	PRO_004008dd34b3efcbf33ea27b2625e3a3	d__Bacteria	p__Bacteroidota	c__Bacteroidia	o__Chitinophagales	f__Saprospiraceae	f__Saprospiraceae	f__Saprospiraceae	0.0010152
PRO_7a8cfae46915e82e4546766bbff743df	positive	FUN_1061269a449f32ed85148edd5cefe57e	0.359643	0.01	PRO_7a8cfae46915e82e4546766bbff743df	d__Bacteria	p__Bacteroidota	c__Bacteroidia	o__Chitinophagales	f__Saprospiraceae	g__Lewinella	g__Lewinella	0.000973553
PRO_06f816bc590a45daaa5699d7d9f60054	negative	FUN_1061269a449f32ed85148edd5cefe57e	-0.35745	0.01	PRO_06f816bc590a45daaa5699d7d9f60054	d__Bacteria	p__Bacteroidota	c__Bacteroidia	o__Flavobacteriales	f__Crocinitomicaceae	f__Crocinitomicaceae	f__Crocinitomicaceae	0.000926697
PRO_b474c8c5e4e3fdea032a7feb365e8e98	positive	FUN_1061269a449f32ed85148edd5cefe57e	0.368758	0	PRO_b474c8c5e4e3fdea032a7feb365e8e98	d__Bacteria	p__Bacteroidota	c__Bacteroidia	o__Chitinophagales	f__Saprospiraceae	f__Saprospiraceae	f__Saprospiraceae	0.000879842
PRO_62b70910ad1e16e5ee19edda9ad010bb	positive	FUN_1061269a449f32ed85148edd5cefe57e	0.575485	0	PRO_62b70910ad1e16e5ee19edda9ad010bb	d__Bacteria	p__Bacteroidota	c__Bacteroidia	o__Chitinophagales	f__Saprospiraceae	g__uncultured	g__uncultured	0.000843399
PRO_39780834f081bc6e7e880386594bd5ac	negative	FUN_1061269a449f32ed85148edd5cefe57e	-0.343828	0	PRO_39780834f081bc6e7e880386594bd5ac	d__Bacteria	p__Proteobacteria	c__Alphaproteobacteria	o__Parvibaculales	f__uncultured	g__uncultured	g__uncultured	0.000838192
PRO_7a45bd46735ad753426a912718cd7b6c	positive	FUN_1061269a449f32ed85148edd5cefe57e	0.505442	0	PRO_7a45bd46735ad753426a912718cd7b6c	d__Bacteria	p__Cyanobacteria	c__Cyanobacteriia	o__Phormidesmiales	f__Nodosilineaceae	g__MBIC10086	g__MBIC10086	0.000822574
PRO_3bf382f95a59879ad21f251d994f7caf	negative	FUN_1061269a449f32ed85148edd5cefe57e	-0.30585	0.03	PRO_3bf382f95a59879ad21f251d994f7caf	d__Bacteria	p__Proteobacteria	c__Alphaproteobacteria	o__Sphingomonadales	f__Sphingomonadaceae	g__Erythrobacter	g__Erythrobacter	0.000806955
PRO_4c3d262fcbecdcb33272c22f7291e76a	positive	FUN_1061269a449f32ed85148edd5cefe57e	0.519281	0	PRO_4c3d262fcbecdcb33272c22f7291e76a	d__Bacteria	p__Bdellovibrionota	c__Bdellovibrionia	o__Bdellovibrionales	f__Bdellovibrionaceae	g__OM27_clade	g__OM27_clade	0.000791337
PRO_33d87f90ae7699617372d2ba44a54703	negative	FUN_1061269a449f32ed85148edd5cefe57e	-0.350993	0.02	PRO_33d87f90ae7699617372d2ba44a54703	d__Bacteria	p__Planctomycetota	c__Planctomycetes	o__Pirellulales	f__Pirellulaceae	f__Pirellulaceae	f__Pirellulaceae	0.000728863
PRO_1197601577a50a8c10d8fb8916c81499	positive	FUN_1061269a449f32ed85148edd5cefe57e	0.414689	0	PRO_1197601577a50a8c10d8fb8916c81499	d__Bacteria	p__Desulfobacterota	c__Syntrophobacteria	o__Syntrophobacterales	f__uncultured	g__uncultured	g__uncultured	0.000697626
PRO_d1fa560bbc26b7a0607f69b269b20ba5	negative	FUN_1061269a449f32ed85148edd5cefe57e	-0.409783	0	PRO_d1fa560bbc26b7a0607f69b269b20ba5	d__Bacteria	p__Myxococcota	c__Polyangia	o__Polyangiales	f__Sandaracinaceae	g__uncultured	g__uncultured	0.000671595
PRO_0c844b58c617cf65e1b7bb489d32b17f	positive	FUN_1061269a449f32ed85148edd5cefe57e	0.299933	0.01	PRO_0c844b58c617cf65e1b7bb489d32b17f	d__Bacteria	p__Myxococcota	c__Polyangia	o__Polyangiales	f__Sandaracinaceae	g__Sandaracinus	g__Sandaracinus	0.000666389
PRO_26f670452e540cc504986e45e0ecc9b0	negative	FUN_1061269a449f32ed85148edd5cefe57e	-0.275609	0.05	PRO_26f670452e540cc504986e45e0ecc9b0	d__Bacteria	p__Proteobacteria	c__Alphaproteobacteria	o__Rhizobiales	f__Rhizobiaceae	g__Cohaesibacter	g__Cohaesibacter	0.000650771
PRO_ed7f1751e039c2264443327f646a0b7f	positive	FUN_1061269a449f32ed85148edd5cefe57e	0.295151	0.04	PRO_ed7f1751e039c2264443327f646a0b7f	d__Bacteria	p__Bacteroidota	c__Kapabacteria	o__Kapabacteriales	f__Kapabacteriales	g__Kapabacteriales	g__Kapabacteriales	0.000645564
PRO_0de460bb2dc4851ad2e81117fa6014d8	positive	FUN_1061269a449f32ed85148edd5cefe57e	0.25803	0.04	PRO_0de460bb2dc4851ad2e81117fa6014d8	d__Bacteria	p__Bacteroidota	c__Bacteroidia	o__Sphingobacteriales	f__NS11-12_marine_group	g__NS11-12_marine_group	g__NS11-12_marine_group	0.000629946
PRO_fe4cbe87c7a4c393481ff593adb7fd3b	negative	FUN_1061269a449f32ed85148edd5cefe57e	-0.282553	0.02	PRO_fe4cbe87c7a4c393481ff593adb7fd3b	d__Bacteria	p__Proteobacteria	c__Gammaproteobacteria	c__Gammaproteobacteria	c__Gammaproteobacteria	c__Gammaproteobacteria	c__Gammaproteobacteria	0.000609121
PRO_7eee85006b80d1d6e793afc5d7015419	negative	FUN_1061269a449f32ed85148edd5cefe57e	-0.271098	0.01	PRO_7eee85006b80d1d6e793afc5d7015419	d__Bacteria	p__Proteobacteria	c__Gammaproteobacteria	c__Gammaproteobacteria	c__Gammaproteobacteria	c__Gammaproteobacteria	c__Gammaproteobacteria	0.000609121
PRO_382fafda509132771204a2335c1e9a1f	negative	FUN_1061269a449f32ed85148edd5cefe57e	-0.343793	0	PRO_382fafda509132771204a2335c1e9a1f	d__Bacteria	p__Bacteroidota	c__Bacteroidia	o__Chitinophagales	f__Saprospiraceae	f__Saprospiraceae	f__Saprospiraceae	0.000603915
PRO_c855ad414d3bbdde6e3eb4f68955924c	negative	FUN_1061269a449f32ed85148edd5cefe57e	-0.31865	0	PRO_c855ad414d3bbdde6e3eb4f68955924c	d__Bacteria	p__Bacteroidota	c__Bacteroidia	o__Chitinophagales	f__Saprospiraceae	g__Lewinella	s__Cladosiphon_okamuranus	0.00058309
PRO_83ac1d7906d89fe679cecc7b42837fd0	positive	FUN_1061269a449f32ed85148edd5cefe57e	0.334627	0.02	PRO_83ac1d7906d89fe679cecc7b42837fd0	d__Bacteria	p__Bacteroidota	c__Bacteroidia	o__Chitinophagales	f__Saprospiraceae	g__Portibacter	g__Portibacter	0.000562266
PRO_36ff84e432797cf3f78c9ba5e048abd2	positive	FUN_1061269a449f32ed85148edd5cefe57e	0.32061	0.01	PRO_36ff84e432797cf3f78c9ba5e048abd2	d__Bacteria	p__Bacteroidota	c__Bacteroidia	o__Flavobacteriales	f__Flavobacteriaceae	f__Flavobacteriaceae	f__Flavobacteriaceae	0.000551853
PRO_32ea8c5b0488300f21471ea1b79b3491	positive	FUN_1061269a449f32ed85148edd5cefe57e	0.282497	0.05	PRO_32ea8c5b0488300f21471ea1b79b3491	d__Bacteria	p__Bacteroidota	c__Bacteroidia	o__Flavobacteriales	f__Flavobacteriaceae	g__Dokdonia	g__Dokdonia	0.000525823
PRO_d80e1e45e0d52d0d9d3608b3c35db7a8	negative	FUN_1061269a449f32ed85148edd5cefe57e	-0.300444	0	PRO_d80e1e45e0d52d0d9d3608b3c35db7a8	d__Bacteria	p__Proteobacteria	c__Alphaproteobacteria	o__Caulobacterales	f__Parvularculaceae	f__Parvularculaceae	f__Parvularculaceae	0.00051541
PRO_fbf3f9d4a85b17541c9591cca3467f03	negative	FUN_1061269a449f32ed85148edd5cefe57e	-0.370508	0.01	PRO_fbf3f9d4a85b17541c9591cca3467f03	d__Bacteria	p__Proteobacteria	c__Gammaproteobacteria	c__Gammaproteobacteria	c__Gammaproteobacteria	c__Gammaproteobacteria	c__Gammaproteobacteria	0.000504998
PRO_d9eebe5ba86d7eac8853c0851814121c	negative	FUN_1061269a449f32ed85148edd5cefe57e	-0.327988	0.01	PRO_d9eebe5ba86d7eac8853c0851814121c	d__Bacteria	p__Bacteroidota	c__Bacteroidia	o__Chitinophagales	f__Saprospiraceae	f__Saprospiraceae	f__Saprospiraceae	0.000473761
PRO_4adf0099fa9e70adbcc0ddc4e39ea285	positive	FUN_1061269a449f32ed85148edd5cefe57e	0.292534	0.01	PRO_4adf0099fa9e70adbcc0ddc4e39ea285	d__Bacteria	p__Proteobacteria	c__Alphaproteobacteria	o__Kordiimonadales	f__Kordiimonadaceae	g__Kordiimonas	g__Kordiimonas	0.000452936
PRO_19fa60acffd7879d2dc383ddc9385659	positive	FUN_1061269a449f32ed85148edd5cefe57e	0.428293	0	PRO_19fa60acffd7879d2dc383ddc9385659	d__Bacteria	p__Proteobacteria	c__Gammaproteobacteria	o__Oceanospirillales	f__Nitrincolaceae	g__uncultured	s__uncultured_gamma	0.00044773
PRO_1ec76601bf1771813ccfb912d45a40e1	positive	FUN_1061269a449f32ed85148edd5cefe57e	0.294698	0.03	PRO_1ec76601bf1771813ccfb912d45a40e1	d__Bacteria	p__Bacteroidota	c__Bacteroidia	o__Chitinophagales	f__Saprospiraceae	g__Portibacter	s__uncultured_Bacteroidetes	0.000437318
PRO_2fe7f0c31473e98b899b1ae4d9b01c46	positive	FUN_1061269a449f32ed85148edd5cefe57e	0.250386	0.04	PRO_2fe7f0c31473e98b899b1ae4d9b01c46	d__Bacteria	p__Proteobacteria	c__Gammaproteobacteria	o__Cellvibrionales	f__Halieaceae	f__Halieaceae	f__Halieaceae	0.000437318
PRO_f6c257520add249668eb517a00d4a4a4	negative	FUN_1061269a449f32ed85148edd5cefe57e	-0.278284	0.03	PRO_f6c257520add249668eb517a00d4a4a4	d__Bacteria	p__Proteobacteria	c__Gammaproteobacteria	o__Oceanospirillales	f__Nitrincolaceae	g__Marinobacterium	s__bacterium_WHC3-3	0.000437318
PRO_cf96dd33b4b3ab8b9553bb2f2fdc1aea	negative	FUN_1061269a449f32ed85148edd5cefe57e	-0.409876	0	PRO_cf96dd33b4b3ab8b9553bb2f2fdc1aea	d__Bacteria	p__Proteobacteria	c__Alphaproteobacteria	o__Caulobacterales	f__Hyphomonadaceae	f__Hyphomonadaceae	f__Hyphomonadaceae	0.000432112
PRO_955d19a4aab5da786b99c3ab9fcb5f14	negative	FUN_1061269a449f32ed85148edd5cefe57e	-0.292105	0.02	PRO_955d19a4aab5da786b99c3ab9fcb5f14	d__Bacteria	p__Bdellovibrionota	c__Oligoflexia	o__Oligoflexales	f__uncultured	g__uncultured	s__uncultured_proteobacterium	0.000406081
PRO_dea99aaa00a2860b7c365030e1b46264	negative	FUN_1061269a449f32ed85148edd5cefe57e	-0.283936	0.04	PRO_dea99aaa00a2860b7c365030e1b46264	d__Bacteria	p__Acidobacteriota	c__Thermoanaerobaculia	o__Thermoanaerobaculales	f__Thermoanaerobaculaceae	g__Subgroup_10	g__Subgroup_10	0.000374844
PRO_d4d1a4fddf1fb68c8ef2a8fdbe48de4b	positive	FUN_1061269a449f32ed85148edd5cefe57e	0.302381	0.05	PRO_d4d1a4fddf1fb68c8ef2a8fdbe48de4b	d__Bacteria	p__Proteobacteria	c__Gammaproteobacteria	o__Nitrosococcales	f__Methylophagaceae	f__Methylophagaceae	f__Methylophagaceae	0.000369638
PRO_89f60dd05954ab536aed92ea99a01304	negative	FUN_1061269a449f32ed85148edd5cefe57e	-0.29604	0.02	PRO_89f60dd05954ab536aed92ea99a01304	d__Bacteria	p__Proteobacteria	c__Gammaproteobacteria	c__Gammaproteobacteria	c__Gammaproteobacteria	c__Gammaproteobacteria	c__Gammaproteobacteria	0.000364431
PRO_db17461074695137014a08c0c08b1190	negative	FUN_1061269a449f32ed85148edd5cefe57e	-0.23336	0.04	PRO_db17461074695137014a08c0c08b1190	d__Bacteria	p__Bacteroidota	c__Bacteroidia	o__Cytophagales	f__Cyclobacteriaceae	g__uncultured	g__uncultured	0.000348813
PRO_e6907e6f4d867908044b70b9eef60fc1	positive	FUN_1061269a449f32ed85148edd5cefe57e	0.265444	0.01	PRO_e6907e6f4d867908044b70b9eef60fc1	d__Bacteria	p__Bacteroidota	c__Bacteroidia	o__Chitinophagales	f__Saprospiraceae	f__Saprospiraceae	f__Saprospiraceae	0.000343607
PRO_e261dc97586bfd85ea223c39564ec6a2	positive	FUN_1061269a449f32ed85148edd5cefe57e	0.261698	0.03	PRO_e261dc97586bfd85ea223c39564ec6a2	d__Bacteria	p__Proteobacteria	c__Alphaproteobacteria	o__Micavibrionales	f__Micavibrionaceae	g__uncultured	g__uncultured	0.000333195
PRO_48645f53fcb31ee8577a0affaac7019c	negative	FUN_1061269a449f32ed85148edd5cefe57e	-0.309668	0.03	PRO_48645f53fcb31ee8577a0affaac7019c	d__Bacteria	p__Proteobacteria	c__Alphaproteobacteria	o__Kiloniellales	f__Kiloniellaceae	g__Pelagibius	s__uncultured_bacterium	0.000333195
PRO_6f0f334559b46cf61fee58c4ffa12c7d	positive	FUN_1061269a449f32ed85148edd5cefe57e	0.268461	0.02	PRO_6f0f334559b46cf61fee58c4ffa12c7d	d__Bacteria	p__Planctomycetota	c__Planctomycetes	o__Pirellulales	f__Pirellulaceae	f__Pirellulaceae	f__Pirellulaceae	0.000317576
PRO_152fa36dd4b0bb8f65a9c3dd58a81ae9	positive	FUN_1061269a449f32ed85148edd5cefe57e	0.340903	0.02	PRO_152fa36dd4b0bb8f65a9c3dd58a81ae9	d__Bacteria	p__Bacteroidota	c__Bacteroidia	o__Cytophagales	f__Cyclobacteriaceae	g__uncultured	g__uncultured	0.000260308
PRO_e614ab8b20d0eafefd4291d42843862f	positive	FUN_1061269a449f32ed85148edd5cefe57e	0.312727	0	PRO_e614ab8b20d0eafefd4291d42843862f	d__Bacteria	p__Bacteroidota	c__Bacteroidia	o__Chitinophagales	f__Saprospiraceae	f__Saprospiraceae	f__Saprospiraceae	0.000255102
PRO_5a95e591714e1954eea76f66a7a27e9e	positive	FUN_1061269a449f32ed85148edd5cefe57e	0.232652	0.04	PRO_5a95e591714e1954eea76f66a7a27e9e	d__Bacteria	p__Verrucomicrobiota	c__Verrucomicrobiae	o__Verrucomicrobiales	f__Rubritaleaceae	g__Roseibacillus	g__Roseibacillus	0.00024469
PRO_b67327020b54d23883b67222c31dee3a	negative	FUN_1061269a449f32ed85148edd5cefe57e	-0.379692	0	PRO_b67327020b54d23883b67222c31dee3a	d__Bacteria	p__Proteobacteria	c__Gammaproteobacteria	o__Gammaproteobacteria_Incertae_Sedis	f__Unknown_Family	g__uncultured	g__uncultured	0.00024469

## Sheet: sediment
Table S7 Correlation and P-values between the key fungus Halophilomyces hongkongensis and prokaryotic OTUs in seagrass H. ovalis-associated compartments
Source	Interaction	Target	Correlation	Pvalue	ID	Kingdom	Phylum	Class	Order	Family	Genus	Species	relative_abundance
PRO_ca2af9a1bbd9d8eec47c26de9dd7c44a	positive	FUN_1061269a449f32ed85148edd5cefe57e	0.304454	0	PRO_ca2af9a1bbd9d8eec47c26de9dd7c44a	d__Bacteria	p__Desulfobacterota	c__Desulfobulbia	o__Desulfobulbales	f__Desulfocapsaceae	f__Desulfocapsaceae	f__Desulfocapsaceae	0.0101307
PRO_b3fa69f36db55f7ab10af40b3d7ce980	positive	FUN_1061269a449f32ed85148edd5cefe57e	0.295287	0	PRO_b3fa69f36db55f7ab10af40b3d7ce980	d__Bacteria	p__Planctomycetota	c__Planctomycetes	o__Pirellulales	f__Pirellulaceae	g__Rubripirellula	g__Rubripirellula	0.00969033
PRO_cdd5d101fdefb45735fd15533ef52d98	positive	FUN_1061269a449f32ed85148edd5cefe57e	0.30422	0	PRO_cdd5d101fdefb45735fd15533ef52d98	d__Bacteria	p__Proteobacteria	c__Alphaproteobacteria	o__Rhodobacterales	f__Rhodobacteraceae	f__Rhodobacteraceae	f__Rhodobacteraceae	0.00766065
PRO_251521aad4ebf4e385bad29e900a9180	positive	FUN_1061269a449f32ed85148edd5cefe57e	0.262221	0.03	PRO_251521aad4ebf4e385bad29e900a9180	d__Bacteria	p__Proteobacteria	c__Alphaproteobacteria	o__Rhodobacterales	f__Rhodobacteraceae	f__Rhodobacteraceae	f__Rhodobacteraceae	0.00484643
PRO_23fe54197549f90472eb31ae82417af6	positive	FUN_1061269a449f32ed85148edd5cefe57e	0.281724	0.01	PRO_23fe54197549f90472eb31ae82417af6	d__Bacteria	p__Proteobacteria	c__Alphaproteobacteria	o__Rhizobiales	o__Rhizobiales	o__Rhizobiales	o__Rhizobiales	0.00366456
PRO_22ab1fe0a0cbaa0fc87ff7ffc570769e	negative	FUN_1061269a449f32ed85148edd5cefe57e	-0.201299	0.05	PRO_22ab1fe0a0cbaa0fc87ff7ffc570769e	d__Bacteria	p__Chloroflexi	c__Anaerolineae	o__Anaerolineales	f__Anaerolineaceae	g__uncultured	s__uncultured_organism	0.00346463
PRO_dce2ca758fe1f37156cabbe59a00d2d4	positive	FUN_1061269a449f32ed85148edd5cefe57e	0.236918	0.01	PRO_dce2ca758fe1f37156cabbe59a00d2d4	d__Bacteria	p__Actinobacteriota	c__Acidimicrobiia	o__Microtrichales	f__Ilumatobacteraceae	g__Ilumatobacter	g__Ilumatobacter	0.00338364
PRO_83df80cb00a145a724a66b8c2e7d210b	negative	FUN_1061269a449f32ed85148edd5cefe57e	-0.333746	0	PRO_83df80cb00a145a724a66b8c2e7d210b	d__Bacteria	p__Chloroflexi	c__Anaerolineae	o__uncultured	f__uncultured	g__uncultured	g__uncultured	0.0032318
PRO_1d94ae799918f1d6046ed39a9d89e6cd	positive	FUN_1061269a449f32ed85148edd5cefe57e	0.258866	0.01	PRO_1d94ae799918f1d6046ed39a9d89e6cd	d__Bacteria	p__Bacteroidota	c__Bacteroidia	o__Flavobacteriales	f__Flavobacteriaceae	g__Actibacter	g__Actibacter	0.00259657
PRO_783f745467f5b9535456117933344d5f	positive	FUN_1061269a449f32ed85148edd5cefe57e	0.204764	0.03	PRO_783f745467f5b9535456117933344d5f	d__Bacteria	p__Acidobacteriota	c__Thermoanaerobaculia	o__Thermoanaerobaculales	f__Thermoanaerobaculaceae	g__Subgroup_10	g__Subgroup_10	0.0025004
PRO_fe4cbe87c7a4c393481ff593adb7fd3b	positive	FUN_1061269a449f32ed85148edd5cefe57e	0.278584	0	PRO_fe4cbe87c7a4c393481ff593adb7fd3b	d__Bacteria	p__Proteobacteria	c__Gammaproteobacteria	c__Gammaproteobacteria	c__Gammaproteobacteria	c__Gammaproteobacteria	c__Gammaproteobacteria	0.0024422
PRO_4bb633f2406435eee98478d6bc7b55b9	positive	FUN_1061269a449f32ed85148edd5cefe57e	0.234485	0.03	PRO_4bb633f2406435eee98478d6bc7b55b9	d__Bacteria	p__Proteobacteria	c__Gammaproteobacteria	c__Gammaproteobacteria	c__Gammaproteobacteria	c__Gammaproteobacteria	c__Gammaproteobacteria	0.00236374
PRO_bbaa49db59da4b9d9c05ca4a337866f3	positive	FUN_1061269a449f32ed85148edd5cefe57e	0.258072	0	PRO_bbaa49db59da4b9d9c05ca4a337866f3	d__Bacteria	p__Proteobacteria	c__Alphaproteobacteria	o__Rhodobacterales	f__Rhodobacteraceae	f__Rhodobacteraceae	f__Rhodobacteraceae	0.00224733
PRO_c4eccf3914ac86edd9af5d9838574865	negative	FUN_1061269a449f32ed85148edd5cefe57e	-0.202987	0.03	PRO_c4eccf3914ac86edd9af5d9838574865	d__Bacteria	p__Proteobacteria	c__Gammaproteobacteria	o__KI89A_clade	f__KI89A_clade	g__KI89A_clade	g__KI89A_clade	0.00213344
PRO_5933111fd31f46bf9d6e48e33e00e8b1	negative	FUN_1061269a449f32ed85148edd5cefe57e	-0.31057	0	PRO_5933111fd31f46bf9d6e48e33e00e8b1	d__Bacteria	p__Acidobacteriota	c__Vicinamibacteria	o__Subgroup_17	f__Subgroup_17	g__Subgroup_17	s__uncultured_bacterium	0.00212838
PRO_87c305b0d05b8db80947bd56f1dbe843	positive	FUN_1061269a449f32ed85148edd5cefe57e	0.227878	0	PRO_87c305b0d05b8db80947bd56f1dbe843	d__Bacteria	p__Desulfobacterota	c__Desulfobulbia	o__Desulfobulbales	f__Desulfocapsaceae	f__Desulfocapsaceae	f__Desulfocapsaceae	0.00187024
PRO_d35f7542aaeca51a311982e42e7cea7b	positive	FUN_1061269a449f32ed85148edd5cefe57e	0.238588	0.02	PRO_d35f7542aaeca51a311982e42e7cea7b	d__Bacteria	p__Proteobacteria	c__Alphaproteobacteria	o__Rhizobiales	f__Rhizobiales_Incertae_Sedis	g__Bauldia	g__Bauldia	0.00181456
PRO_adf6f45f00a0c09b6ab3dcad1214e87e	positive	FUN_1061269a449f32ed85148edd5cefe57e	0.32047	0	PRO_adf6f45f00a0c09b6ab3dcad1214e87e	d__Bacteria	p__Proteobacteria	c__Gammaproteobacteria	o__Chromatiales	f__Sedimenticolaceae	g__Sedimenticola	g__Sedimenticola	0.00176142
PRO_933a37d2f69fa9930e644e6844e21032	negative	FUN_1061269a449f32ed85148edd5cefe57e	-0.262808	0.01	PRO_933a37d2f69fa9930e644e6844e21032	d__Bacteria	p__Chloroflexi	c__Anaerolineae	c__Anaerolineae	c__Anaerolineae	c__Anaerolineae	c__Anaerolineae	0.00166272
PRO_a533d95af7ee215ea6fcd8f6c77039e3	positive	FUN_1061269a449f32ed85148edd5cefe57e	0.340109	0	PRO_a533d95af7ee215ea6fcd8f6c77039e3	d__Bacteria	p__Bacteroidota	c__Bacteroidia	o__Cytophagales	f__Cyclobacteriaceae	f__Cyclobacteriaceae	f__Cyclobacteriaceae	0.00166019
PRO_cb22cfa7124d865edfb20e995275d4bd	positive	FUN_1061269a449f32ed85148edd5cefe57e	0.368021	0.01	PRO_cb22cfa7124d865edfb20e995275d4bd	d__Bacteria	p__Bacteroidota	c__Bacteroidia	o__Bacteroidales	o__Bacteroidales	o__Bacteroidales	o__Bacteroidales	0.00160704
PRO_8bf69f15f53e708ac3afb41b21a0f09d	positive	FUN_1061269a449f32ed85148edd5cefe57e	0.306984	0.01	PRO_8bf69f15f53e708ac3afb41b21a0f09d	d__Bacteria	p__Cyanobacteria	c__Cyanobacteriia	o__Cyanobacteriales	f__Xenococcaceae	g__Pleurocapsa_PCC-7319	s__uncultured_bacterium	0.00159945
PRO_b30942209a6c885a322c60b7c077fbbc	positive	FUN_1061269a449f32ed85148edd5cefe57e	0.281703	0.02	PRO_b30942209a6c885a322c60b7c077fbbc	d__Bacteria	p__Proteobacteria	c__Gammaproteobacteria	o__Cellvibrionales	f__Halieaceae	f__Halieaceae	f__Halieaceae	0.00154883
PRO_9c30527beb7cd39b0e6fa59be1a7f7b3	positive	FUN_1061269a449f32ed85148edd5cefe57e	0.235126	0.02	PRO_9c30527beb7cd39b0e6fa59be1a7f7b3	d__Bacteria	p__Calditrichota	c__Calditrichia	o__Calditrichales	f__Calditrichaceae	g__Calditrichaceae	s__uncultured_Deferribacteres	0.00151593
PRO_38565d5b5e7914232366f0e1c6ce992f	positive	FUN_1061269a449f32ed85148edd5cefe57e	0.248926	0.01	PRO_38565d5b5e7914232366f0e1c6ce992f	d__Bacteria	p__Planctomycetota	c__Planctomycetes	o__Pirellulales	f__Pirellulaceae	g__Rhodopirellula	g__Rhodopirellula	0.00134384
PRO_bd7e0ad74eda8fa1477cf524f4f19e6f	positive	FUN_1061269a449f32ed85148edd5cefe57e	0.26644	0	PRO_bd7e0ad74eda8fa1477cf524f4f19e6f	d__Bacteria	p__Actinobacteriota	c__Acidimicrobiia	o__Microtrichales	f__Ilumatobacteraceae	f__Ilumatobacteraceae	f__Ilumatobacteraceae	0.00129829
PRO_3d500d3332d89fe0412f482a5e5d4e40	negative	FUN_1061269a449f32ed85148edd5cefe57e	-0.281773	0	PRO_3d500d3332d89fe0412f482a5e5d4e40	d__Bacteria	p__Chloroflexi	c__Anaerolineae	o__Ardenticatenales	f__uncultured	g__uncultured	s__uncultured_organism	0.00119959
PRO_ba8c573467b5d0c796b9b59ef1f9eb09	positive	FUN_1061269a449f32ed85148edd5cefe57e	0.221159	0.04	PRO_ba8c573467b5d0c796b9b59ef1f9eb09	d__Bacteria	p__Bacteroidota	c__Bacteroidia	o__Cytophagales	f__Cyclobacteriaceae	f__Cyclobacteriaceae	f__Cyclobacteriaceae	0.00117681
PRO_f9f73a894ec3bbcd2e9b4ae00519bd7f	negative	FUN_1061269a449f32ed85148edd5cefe57e	-0.251623	0.01	PRO_f9f73a894ec3bbcd2e9b4ae00519bd7f	d__Bacteria	p__Acidobacteriota	c__Subgroup_21	o__Subgroup_21	f__Subgroup_21	g__Subgroup_21	s__uncultured_bacterium	0.00114644
PRO_64e0d6228cfa93b1fa8b39ddda99b27b	positive	FUN_1061269a449f32ed85148edd5cefe57e	0.225812	0.03	PRO_64e0d6228cfa93b1fa8b39ddda99b27b	d__Bacteria	p__Proteobacteria	c__Gammaproteobacteria	c__Gammaproteobacteria	c__Gammaproteobacteria	c__Gammaproteobacteria	c__Gammaproteobacteria	0.00107305
PRO_f030b51013b676f201937b0d99655845	negative	FUN_1061269a449f32ed85148edd5cefe57e	-0.224588	0.02	PRO_f030b51013b676f201937b0d99655845	d__Bacteria	p__Proteobacteria	c__Gammaproteobacteria	c__Gammaproteobacteria	c__Gammaproteobacteria	c__Gammaproteobacteria	c__Gammaproteobacteria	0.00103002
PRO_d717d572abbca3f4f30940a719958ffc	positive	FUN_1061269a449f32ed85148edd5cefe57e	0.334574	0	PRO_d717d572abbca3f4f30940a719958ffc	d__Bacteria	p__Desulfobacterota	c__Desulfuromonadia	o__Desulfuromonadia	f__Syntrophotaleaceae	g__Syntrophotalea	g__Syntrophotalea	0.00103002
PRO_1ba51f3053354c82e49d847ae94e73e6	negative	FUN_1061269a449f32ed85148edd5cefe57e	-0.221119	0.02	PRO_1ba51f3053354c82e49d847ae94e73e6	d__Bacteria	p__Gemmatimonadota	c__BD2-11_terrestrial_group	o__BD2-11_terrestrial_group	f__BD2-11_terrestrial_group	g__BD2-11_terrestrial_group	g__BD2-11_terrestrial_group	0.00101737
PRO_0790e75cffa0b32f16407c37ce3248ce	positive	FUN_1061269a449f32ed85148edd5cefe57e	0.337735	0	PRO_0790e75cffa0b32f16407c37ce3248ce	d__Bacteria	p__Planctomycetota	c__Planctomycetes	o__Pirellulales	f__Pirellulaceae	f__Pirellulaceae	f__Pirellulaceae	0.00098194
PRO_27f08911852386f3a8c36c7d79acfc30	positive	FUN_1061269a449f32ed85148edd5cefe57e	0.207405	0.02	PRO_27f08911852386f3a8c36c7d79acfc30	d__Bacteria	p__Actinobacteriota	c__Acidimicrobiia	o__Microtrichales	f__Ilumatobacteraceae	f__Ilumatobacteraceae	f__Ilumatobacteraceae	0.000971817
PRO_4c1a809eb02878b3d2d8a697c7930624	positive	FUN_1061269a449f32ed85148edd5cefe57e	0.307883	0	PRO_4c1a809eb02878b3d2d8a697c7930624	d__Bacteria	p__Proteobacteria	c__Gammaproteobacteria	o__Tenderiales	f__Tenderiaceae	g__Candidatus_Tenderia	g__Candidatus_Tenderia	0.00088324
PRO_8051019dfea6905f599628f2f1fa5faa	positive	FUN_1061269a449f32ed85148edd5cefe57e	0.336485	0	PRO_8051019dfea6905f599628f2f1fa5faa	d__Bacteria	p__Proteobacteria	c__Gammaproteobacteria	o__Nitrosococcales	f__Nitrosococcaceae	g__SZB85	s__uncultured_gamma	0.000878179
PRO_ae8abacdeb2c51b5b14c382ad888a579	positive	FUN_1061269a449f32ed85148edd5cefe57e	0.388102	0	PRO_ae8abacdeb2c51b5b14c382ad888a579	d__Bacteria	p__Desulfobacterota	c__Desulfobulbia	o__Desulfobulbales	f__Desulfocapsaceae	f__Desulfocapsaceae	f__Desulfocapsaceae	0.000789602
PRO_780f485464b53f89418dd716dd43ee75	negative	FUN_1061269a449f32ed85148edd5cefe57e	-0.237306	0.03	PRO_780f485464b53f89418dd716dd43ee75	d__Archaea	p__Asgardarchaeota	c__Lokiarchaeia	o__Lokiarchaeia	f__Lokiarchaeia	g__Lokiarchaeia	g__Lokiarchaeia	0.000779478
PRO_95e853895daa131528b8a4a5168f4553	positive	FUN_1061269a449f32ed85148edd5cefe57e	0.276207	0	PRO_95e853895daa131528b8a4a5168f4553	d__Bacteria	d__Bacteria	d__Bacteria	d__Bacteria	d__Bacteria	d__Bacteria	d__Bacteria	0.000759232
PRO_a40867442290586b1312b82359dd4663	positive	FUN_1061269a449f32ed85148edd5cefe57e	0.272799	0	PRO_a40867442290586b1312b82359dd4663	d__Bacteria	p__Actinobacteriota	c__Acidimicrobiia	o__Actinomarinales	f__uncultured	g__uncultured	g__uncultured	0.000759232
PRO_79bb6533c130da853fce185429d448f5	positive	FUN_1061269a449f32ed85148edd5cefe57e	0.235084	0.01	PRO_79bb6533c130da853fce185429d448f5	d__Bacteria	p__Planctomycetota	c__Planctomycetes	o__Pirellulales	f__Pirellulaceae	f__Pirellulaceae	f__Pirellulaceae	0.000723801
PRO_2d887b916583b359ced6e32fae77c527	negative	FUN_1061269a449f32ed85148edd5cefe57e	-0.302517	0	PRO_2d887b916583b359ced6e32fae77c527	d__Bacteria	p__Desulfobacterota	c__Desulfobulbia	o__Desulfobulbales	o__Desulfobulbales	o__Desulfobulbales	o__Desulfobulbales	0.000721271
PRO_08b32c6cc8329e0f4df48c2e5d7a823e	positive	FUN_1061269a449f32ed85148edd5cefe57e	0.228272	0.01	PRO_08b32c6cc8329e0f4df48c2e5d7a823e	d__Bacteria	p__Desulfobacterota	c__Desulfobacteria	o__Desulfobacterales	f__Desulfosarcinaceae	f__Desulfosarcinaceae	f__Desulfosarcinaceae	0.000721271
PRO_67995a418cca8c761dfe06e671ce227e	positive	FUN_1061269a449f32ed85148edd5cefe57e	0.212255	0	PRO_67995a418cca8c761dfe06e671ce227e	d__Bacteria	p__Actinobacteriota	c__Acidimicrobiia	o__Actinomarinales	o__Actinomarinales	o__Actinomarinales	o__Actinomarinales	0.000698494
PRO_f4629085c64162423168affb6fd694cd	negative	FUN_1061269a449f32ed85148edd5cefe57e	-0.200382	0.05	PRO_f4629085c64162423168affb6fd694cd	d__Bacteria	p__Chloroflexi	c__Anaerolineae	o__Anaerolineales	f__Anaerolineaceae	g__uncultured	g__uncultured	0.000693432
PRO_1d43090f8ce2e4ae1a179fa2bad4008a	negative	FUN_1061269a449f32ed85148edd5cefe57e	-0.238382	0.02	PRO_1d43090f8ce2e4ae1a179fa2bad4008a	d__Bacteria	p__Actinobacteriota	c__Thermoleophilia	o__Solirubrobacterales	f__67-14	g__67-14	g__67-14	0.000690901
PRO_db2bc13858925d4e36cd3b855072727d	positive	FUN_1061269a449f32ed85148edd5cefe57e	0.302861	0.01	PRO_db2bc13858925d4e36cd3b855072727d	d__Bacteria	p__Proteobacteria	c__Alphaproteobacteria	o__Parvibaculales	o__Parvibaculales	o__Parvibaculales	o__Parvibaculales	0.000645347
PRO_5aae6e64b049e0fb5fdc725173e68a6c	negative	FUN_1061269a449f32ed85148edd5cefe57e	-0.250454	0	PRO_5aae6e64b049e0fb5fdc725173e68a6c	d__Bacteria	p__Chloroflexi	c__Anaerolineae	c__Anaerolineae	c__Anaerolineae	c__Anaerolineae	c__Anaerolineae	0.000630163
PRO_1f5e72f83387a359766ba00d7e9c54b2	positive	FUN_1061269a449f32ed85148edd5cefe57e	0.270672	0.01	PRO_1f5e72f83387a359766ba00d7e9c54b2	d__Bacteria	p__Proteobacteria	c__Gammaproteobacteria	c__Gammaproteobacteria	c__Gammaproteobacteria	c__Gammaproteobacteria	c__Gammaproteobacteria	0.000592201
PRO_1fd6f2edeb6de239d297a9e5bce7c1d2	negative	FUN_1061269a449f32ed85148edd5cefe57e	-0.261546	0	PRO_1fd6f2edeb6de239d297a9e5bce7c1d2	d__Archaea	p__Crenarchaeota	c__Bathyarchaeia	o__Bathyarchaeia	f__Bathyarchaeia	g__Bathyarchaeia	g__Bathyarchaeia	0.00058714
PRO_c5b78196d0d010e06c6b9f4149c69317	positive	FUN_1061269a449f32ed85148edd5cefe57e	0.365375	0	PRO_c5b78196d0d010e06c6b9f4149c69317	d__Bacteria	p__Bacteroidota	c__Bacteroidia	o__Bacteroidales	o__Bacteroidales	o__Bacteroidales	o__Bacteroidales	0.000582078
PRO_80ce25d51e7cd62149c8becd8d0cba1d	positive	FUN_1061269a449f32ed85148edd5cefe57e	0.240291	0	PRO_80ce25d51e7cd62149c8becd8d0cba1d	d__Bacteria	p__Planctomycetota	c__Planctomycetes	o__Pirellulales	f__Pirellulaceae	f__Pirellulaceae	f__Pirellulaceae	0.000549178
PRO_9b2dbfd9a00572d8e96417f30eacbb7d	positive	FUN_1061269a449f32ed85148edd5cefe57e	0.240701	0.02	PRO_9b2dbfd9a00572d8e96417f30eacbb7d	d__Bacteria	p__Proteobacteria	c__Gammaproteobacteria	o__EPR3968-O8a-Bc78	f__EPR3968-O8a-Bc78	g__EPR3968-O8a-Bc78	g__EPR3968-O8a-Bc78	0.000513747
PRO_0724eec66e6ef3da3b155c5b7d1e578d	positive	FUN_1061269a449f32ed85148edd5cefe57e	0.255522	0	PRO_0724eec66e6ef3da3b155c5b7d1e578d	d__Bacteria	p__Proteobacteria	c__Alphaproteobacteria	o__Rhodobacterales	f__Rhodobacteraceae	f__Rhodobacteraceae	f__Rhodobacteraceae	0.000498563
PRO_5671ed14a709cf7aa9197773eb8fea8f	positive	FUN_1061269a449f32ed85148edd5cefe57e	0.206929	0.03	PRO_5671ed14a709cf7aa9197773eb8fea8f	d__Bacteria	p__Planctomycetota	c__Planctomycetes	o__Pirellulales	f__Pirellulaceae	g__Rhodopirellula	s__uncultured_hydrocarbon	0.000470724
PRO_04926077cac8ff2cf2b72b4d3f02cf8b	negative	FUN_1061269a449f32ed85148edd5cefe57e	-0.237219	0.02	PRO_04926077cac8ff2cf2b72b4d3f02cf8b	d__Bacteria	p__Chloroflexi	c__Anaerolineae	o__Anaerolineales	f__Anaerolineaceae	f__Anaerolineaceae	f__Anaerolineaceae	0.000447947
PRO_26f670452e540cc504986e45e0ecc9b0	positive	FUN_1061269a449f32ed85148edd5cefe57e	0.235421	0.01	PRO_26f670452e540cc504986e45e0ecc9b0	d__Bacteria	p__Proteobacteria	c__Alphaproteobacteria	o__Rhizobiales	f__Rhizobiaceae	g__Cohaesibacter	g__Cohaesibacter	0.000415047
PRO_0462835794a8bced972d636efcad705e	positive	FUN_1061269a449f32ed85148edd5cefe57e	0.298507	0.01	PRO_0462835794a8bced972d636efcad705e	d__Bacteria	p__Planctomycetota	c__Planctomycetes	o__Pirellulales	f__Pirellulaceae	f__Pirellulaceae	f__Pirellulaceae	0.000382147
PRO_44e314057e2ce4cd00072111f5547d14	negative	FUN_1061269a449f32ed85148edd5cefe57e	-0.20674	0.02	PRO_44e314057e2ce4cd00072111f5547d14	d__Archaea	p__Crenarchaeota	c__Bathyarchaeia	o__Bathyarchaeia	f__Bathyarchaeia	g__Bathyarchaeia	g__Bathyarchaeia	0.000354308
PRO_bad7464d8713398f0275cc9a576d08f5	positive	FUN_1061269a449f32ed85148edd5cefe57e	0.220729	0	PRO_bad7464d8713398f0275cc9a576d08f5	d__Bacteria	p__Bacteroidota	c__Bacteroidia	o__Flavobacteriales	f__Flavobacteriaceae	f__Flavobacteriaceae	f__Flavobacteriaceae	0.000344185
PRO_36f28ddd542805c4d3ed71e4a8859375	positive	FUN_1061269a449f32ed85148edd5cefe57e	0.233966	0.01	PRO_36f28ddd542805c4d3ed71e4a8859375	d__Bacteria	p__Planctomycetota	c__Phycisphaerae	o__MSBL9	f__SG8-4	g__SG8-4	g__SG8-4	0.000331531
PRO_81b1d854fa98dcfc7217f209ac736c09	positive	FUN_1061269a449f32ed85148edd5cefe57e	0.269572	0.01	PRO_81b1d854fa98dcfc7217f209ac736c09	d__Bacteria	p__Planctomycetota	c__Planctomycetes	o__Pirellulales	f__Pirellulaceae	g__Rhodopirellula	g__Rhodopirellula	0.000329001
PRO_7022529f3d726d9450809fa2b10bd5b1	negative	FUN_1061269a449f32ed85148edd5cefe57e	-0.276047	0.01	PRO_7022529f3d726d9450809fa2b10bd5b1	d__Bacteria	p__Chloroflexi	c__Anaerolineae	o__Anaerolineales	f__Anaerolineaceae	g__uncultured	g__uncultured	0.000318878
PRO_50b7aa220833e32132fbafb16f6af632	positive	FUN_1061269a449f32ed85148edd5cefe57e	0.28651	0	PRO_50b7aa220833e32132fbafb16f6af632	d__Bacteria	p__Planctomycetota	c__Planctomycetes	o__Pirellulales	f__Pirellulaceae	g__Bythopirellula	g__Bythopirellula	0.000291039
PRO_cdad15f1c9e41a8046e93642287433cb	negative	FUN_1061269a449f32ed85148edd5cefe57e	-0.233451	0.01	PRO_cdad15f1c9e41a8046e93642287433cb	d__Bacteria	p__Bacteroidota	c__Bacteroidia	o__Flavobacteriales	f__Flavobacteriaceae	f__Flavobacteriaceae	f__Flavobacteriaceae	0.000285977
PRO_328e53f25150a70905fb29c6ee64c501	negative	FUN_1061269a449f32ed85148edd5cefe57e	-0.203016	0.02	PRO_328e53f25150a70905fb29c6ee64c501	d__Bacteria	p__Modulibacteria	c__Moduliflexia	o__Moduliflexales	f__Moduliflexaceae	g__Moduliflexaceae	g__Moduliflexaceae	0.000283447
PRO_0ce27fbbc4a375ade1ad4363bd06b684	positive	FUN_1061269a449f32ed85148edd5cefe57e	0.210856	0.02	PRO_0ce27fbbc4a375ade1ad4363bd06b684	d__Bacteria	p__Desulfobacterota	c__Desulfobulbia	o__Desulfobulbales	f__Desulfocapsaceae	f__Desulfocapsaceae	f__Desulfocapsaceae	0.000280916
PRO_0dc1bc837b7c1714cea0d14eb97f4608	positive	FUN_1061269a449f32ed85148edd5cefe57e	0.248295	0	PRO_0dc1bc837b7c1714cea0d14eb97f4608	d__Bacteria	p__Myxococcota	c__Polyangia	o__Nannocystales	f__Nannocystaceae	g__uncultured	g__uncultured	0.000278385
PRO_afceaa8b0f8d9697433b32b330ba382a	negative	FUN_1061269a449f32ed85148edd5cefe57e	-0.249698	0	PRO_afceaa8b0f8d9697433b32b330ba382a	d__Bacteria	p__Myxococcota	c__Polyangia	o__VHS-B4-70	f__VHS-B4-70	g__VHS-B4-70	g__VHS-B4-70	0.000275854
PRO_5fdfddfaa9625212813f2ebeb11e6937	positive	FUN_1061269a449f32ed85148edd5cefe57e	0.298656	0	PRO_5fdfddfaa9625212813f2ebeb11e6937	d__Bacteria	p__Gemmatimonadota	c__BD2-11_terrestrial_group	o__BD2-11_terrestrial_group	f__BD2-11_terrestrial_group	g__BD2-11_terrestrial_group	g__BD2-11_terrestrial_group	0.000268262
PRO_28ae48747c4c9c73adcb2df8a37e9f9b	negative	FUN_1061269a449f32ed85148edd5cefe57e	-0.210719	0.01	PRO_28ae48747c4c9c73adcb2df8a37e9f9b	d__Bacteria	p__Gemmatimonadota	c__BD2-11_terrestrial_group	o__BD2-11_terrestrial_group	f__BD2-11_terrestrial_group	g__BD2-11_terrestrial_group	s__unidentified_bacterium	0.000263201
PRO_45454a2c6acdc78b5082f25c33f79566	positive	FUN_1061269a449f32ed85148edd5cefe57e	0.239478	0	PRO_45454a2c6acdc78b5082f25c33f79566	d__Bacteria	p__Bacteroidota	c__Bacteroidia	o__Cytophagales	f__Cyclobacteriaceae	f__Cyclobacteriaceae	f__Cyclobacteriaceae	0.00026067
PRO_41812212df02e0bfdefaef3be22eea64	negative	FUN_1061269a449f32ed85148edd5cefe57e	-0.223884	0.01	PRO_41812212df02e0bfdefaef3be22eea64	d__Bacteria	p__Actinobacteriota	c__Acidimicrobiia	o__Actinomarinales	f__uncultured	g__uncultured	g__uncultured	0.000242954
PRO_c68f2fe1c888442e89bfaeb7f966c56f	positive	FUN_1061269a449f32ed85148edd5cefe57e	0.311683	0	PRO_c68f2fe1c888442e89bfaeb7f966c56f	d__Bacteria	p__Actinobacteriota	c__Actinobacteria	o__Micrococcales	o__Micrococcales	o__Micrococcales	o__Micrococcales	0.000235362
PRO_05da370ff782002fd7ab1e1973db4e5a	positive	FUN_1061269a449f32ed85148edd5cefe57e	0.258794	0	PRO_05da370ff782002fd7ab1e1973db4e5a	d__Bacteria	p__Proteobacteria	c__Gammaproteobacteria	c__Gammaproteobacteria	c__Gammaproteobacteria	c__Gammaproteobacteria	c__Gammaproteobacteria	0.0002303
PRO_e48e55430fc81989eaf01e1990cb4bfb	positive	FUN_1061269a449f32ed85148edd5cefe57e	0.248384	0	PRO_e48e55430fc81989eaf01e1990cb4bfb	d__Bacteria	p__Chloroflexi	c__Anaerolineae	o__SBR1031	o__SBR1031	o__SBR1031	o__SBR1031	0.0002303
PRO_4c442da76df7e8d2d290fe18b7e687a2	positive	FUN_1061269a449f32ed85148edd5cefe57e	0.202413	0.01	PRO_4c442da76df7e8d2d290fe18b7e687a2	d__Bacteria	p__Fibrobacterota	c__Fibrobacteria	o__Fibrobacterales	f__Fibrobacterales	g__BBMC-4	g__BBMC-4	0.000202462
PRO_3daa37f442e44c8bc610bd1e1cfdd8b5	positive	FUN_1061269a449f32ed85148edd5cefe57e	0.207655	0	PRO_3daa37f442e44c8bc610bd1e1cfdd8b5	d__Bacteria	p__Chloroflexi	c__Anaerolineae	o__SBR1031	f__A4b	g__A4b	s__uncultured_organism	0.00016197
PRO_889762459c52b65aa730761937ddbc6b	negative	FUN_1061269a449f32ed85148edd5cefe57e	-0.241895	0	PRO_889762459c52b65aa730761937ddbc6b	d__Bacteria	p__Planctomycetota	c__Phycisphaerae	o__Phycisphaerales	f__Phycisphaeraceae	f__Phycisphaeraceae	f__Phycisphaeraceae	0.000149316
